# Supplementary material for: Effectiveness of CoronaVac in a pioneer risk-based allocation clinical trial during the COVID-19 pandemic
Source: PLoS One. 2026 Jun 22;21(6):e0351566. doi: 10.1371/journal.pone.0351566 (PMC13286151; doi:10.1371/journal.pone.0351566)
Supplement: S1 Appendix — (XLSX) [file pone.0351566.s002.xlsx]

## Sheet: Planilha1
Category	Variable	Description	Content
Demographic	sex	Sex	2 "Men" 1 "Women"
	race	Race	1 "White" 2 "Black" 3 "Admixed" 4 "Asian" 5 "Indigenous" 9 "Ignored"
Comorbidities	diabetes	Diabetes mellitus	1 "Yes" 0 "No"
	lung_disease	Severe chronic lung disease
	hypertension	Systemic arterial hypertension
	cardiovascular_diseases	Cardiovascular diseases
	cerebrovascular_disease	Cerebrovascular disease
	kidney_disease	Chronic kidney disease
	Immunosuppressed	Immunosuppressed
	cell_anemia	Sickle cell anemia
	downs_syndrome	Down's syndrome
	hepatic_cirrhosis	Hepatic cirrhosis
IgG RBD	igg_rbd_v2d0	IgG RBD U/mL in D0	Number
	igg_rbd_v2d28	IgG RBD U/mL in D28
	igg_rbd_v2d90	IgG RBD U/mL in D90
	igg_rbd_v2d180	IgG RBD U/mL in D180
Reactive serology (>0.8 U/mL)	igg_d0_08	Reactive serology in D0 (inclusão)	1 "Yes" 0 "No"
	igg_d28_08	Reactive serology in D28
	igg_d90_08	Reactive serology in D90
	igg_d180_08	Reactive serology in D180
Reactive serology (≥250 U/mL)	igg_d0_250	Reactive serology in D0 (inclusão)	1 "Yes" 0 "No"
	igg_d28_250	Reactive serology in D28
	igg_d90_250	Reactive serology in D90
	igg_d180_250	Reactive serology in D180
COVID-19	covid_d0_d28	COVID-19 between D0 and D28	1 "Yes" 0 "No"
	covid_d0_d90	COVID-19 between D0 and D90
	covid_d0_d120	COVID-19 between D0 and D120
	covid_d0_d180	COVID-19 between D0 and D180
Hospitalization by COVID-19	hosp_covid_d0_d28	Hospitalization by COVID-19 between D0 and D28	1 "Yes" 0 "No"
	hosp_covid_d0_d90	Hospitalization by COVID-19 between D0 and D90
	hosp_covid_d0_d120	Hospitalization by COVID-19 between D0 and D120
	hosp_covid_d0_d180	Hospitalization by COVID-19 between D0 and D180
Death by COVID-19	obito_covid_d0_d28	Death by COVID-19 between D0 and D28	1 "Yes" 0 "No"
	obito_covid_d0_d90	Death by COVID-19 between D0 and D90
	obito_covid_d0_d120	Death by COVID-19 between D0 and D120
	obito_covid_d0_d180	Death by COVID-19 between D0 and D180
Vaccination - control group	recebeu_vacinad90	Participants in control groups that received vaccine until D90	1 "Yes" 0 "No"
	recebeu_vacinad120	Participants in control groups that received vaccine until D120
	recebeu_vacinad180	Participants in control groups that received vaccine until D180
Comparison group	group	Evaluated group	1 "High-risk vaccinated group" 0 "Low-risk control group"
