# Supplementary material for: Effectiveness of CoronaVac in a pioneer risk-based allocation clinical trial during the COVID-19 pandemic
Source: PLoS One. 2026 Jun 22;21(6):e0351566. doi: 10.1371/journal.pone.0351566 (PMC13286151; doi:10.1371/journal.pone.0351566)
Supplement: S2 Appendix — (CSV) [file pone.0351566.s003.csv]

sex	race	diabetes	lung_disease	hypertension	cardiovascular_disease	cerebrovascular_disease	kidney_disease	immunosuppressed	cell_anemia	obesity	downs_syndrome	hepatic_cirrhosis	igg_rbd_v2d0	igg_rbd_v2d180	igg_rbd_v2d28	igg_rbd_v2d90	group	recebeu_vacinad90	recebeu_vacinad180	recebeu_vacinad120	covid_d0_d28	igg_d0_08	igg_d0_250	igg_d28_08	igg_d28_250	igg_d90_08	igg_d90_250	covid_d0_d90	covid_d0_d120	covid_d0_d180	hosp_covid_d0_d90	hosp_covid_d0_d120	hosp_covid_d0_d180	obito_covid_d0_d28	obito_covid_d0_d90	obito_covid_d0_d120	obito_covid_d0_d180	igg_d180_08	igg_d180_250	hosp_covid_d0_d28
2	3	0	0	1	0	0	0	0	0	1	0	0		42.4	1.45	25.5	1				0			1	0	1	0	0	0	0	0	0	0	0	0	0	0	1	0	0
2	3	1	0	1	0	0	0	0	0	1	0	0	80.09999999999999	190	250	250	1				0	1	0	1	1	1	1	0	0	0	0	0	0	0	0	0	0	1	0	0
1	1	0	0	0	0	0	0	0	0	1	0	0	.4	49	.4	33	1				0	0	0	0	0	1	0	0	0	0	0	0	0	0	0	0	0	1	0	0
2	3	0	0	1	0	0	0	0	0	1	0	0	.4	22.9	1.88	126	1				0	0	0	1	0	1	0	0	0	0	0	0	0	0	0	0	0	1	0	0
1	1	0	0	0	0	0	0	0	0	1	0	0	.4	27.9	.4	46.8	1				0	0	0	0	0	1	0	0	0	0	0	0	0	0	0	0	0	1	0	0
2	3	0	0	1	0	0	0	0	0	1	0	0	.4	46.2	5.28	202	1				1	0	0	1	0	1	0	1	1	1	0	0	0	0	0	0	0	1	0	0
1	3	1	0	1	0	0	0	0	0	0	0	0	250	250	250	250	1				0	1	1	1	1	1	1	0	0	0	0	0	0	0	0	0	0	1	1	0
1	3	0	0	1	0	0	0	0	0	0	0	0	.4	11.9	.466	11	1				0	0	0	0	0	1	0	0	0	0	0	0	0	0	0	0	0	1	0	0
2	3	0	0	1	0	0	0	0	0	1	0	0	.4	110	.4	65.5	1				0	0	0	0	0	1	0	0	0	0	0	0	0	0	0	0	0	1	0	0
2	3	0	0	1	0	0	0	1	0	0	0	0	.4	250	8.6	35.3	1				0	0	0	1	0	1	0	1	1	1	0	0	0	0	0	0	0	1	1	0
1	3	0	0	0	0	0	0	1	0	1	0	0	.4	219	3.3	250	1				0	0	0	1	0	1	1	0	0	0	0	0	0	0	0	0	0	1	0	0
1	3	0	0	0	0	0	0	0	0	1	0	0	250	250	250	250	1				0	1	1	1	1	1	1	0	1	1	0	0	0	0	0	0	0	1	1	0
1	3	0	0	0	1	0	0	0	0	0	0	0		250	250	250	1				0			1	1	1	1	0	0	0	0	0	0	0	0	0	0	1	1	0
2	3	0	0	1	0	0	0	0	0	0	0	0	70.59999999999999	145	250	250	1				1	1	0	1	1	1	1	1	1	1	0	0	0	0	0	0	0	1	0	0
1	3	0	0	0	0	0	0	0	0	1	0	0	.4	120	2.64	92.09999999999999	1				0	0	0	1	0	1	0	0	0	0	0	0	0	0	0	0	0	1	0	0
2	1	0	0	0	0	0	0	0	0	0	0	0	.4	250		45.9	0	1	1	1		0	0			1	0							0				1	1	0
1	3	0	0	1	0	0	0	0	0	1	0	0	250	250	250	250	1				1	1	1	1	1	1	1	1	1	1	0	0	0	0	0	0	0	1	1	0
2	3	0	0	0	0	0	0	0	0	0	0	0	.4	149		9.69	0	1	1	1		0	0			1	0							0				1	0	0
1	3	0	0	0	0	0	0	0	0	1	0	0	31.3	101	250	238	1				0	1	0	1	1	1	0	0	0	0	0	0	0	0	0	0	0	1	0	0
2	3	0	0	0	0	0	0	1	0	0	0	0	.4	250	1.33	250	1				0	0	0	1	0	1	1	1	1	1	0	0	0	0	0	0	0	1	1	0
2	3	0	0	1	0	0	0	0	0	1	0	0	.4	18.2	2.65	40.8	1				0	0	0	1	0	1	0	0	0	0	0	0	0	0	0	0	0	1	0	0
1	1	0	1	0	0	0	0	0	0	0	0	0	250	250	250	250	1				0	1	1	1	1	1	1	0	0	0	0	0	0	0	0	0	0	1	1	0
2	3	0	0	0	0	0	0	1	0	1	0	0	250	250	250	250	1				0	1	1	1	1	1	1	0	0	0	0	0	0	0	0	0	0	1	1	0
2	3	0	0	1	0	0	0	0	0	0	0	0	.4	39.9	6.93	77.3	1				0	0	0	1	0	1	0	0	0	0	0	0	0	0	0	0	0	1	0	0
2	3	0	0	0	0	0	0	0	0	1	0	0	.4	29.6	.712	40.9	1				0	0	0	0	0	1	0	0	0	0	0	0	0	0	0	0	0	1	0	0
1	3	1	0	1	0	0	0	0	0	1	0	0	250	250	250	250	1				0	1	1	1	1	1	1	0	0	0	0	0	0	0	0	0	0	1	1	0
1	3	0	1	0	0	0	0	0	0	1	0	0	.4	185	9.720000000000001	214	1				0	0	0	1	0	1	0	0	0	0	0	0	0	0	0	0	0	1	0	0
1	3	0	0	0	0	0	0	0	0	1	0	0	.4	119	21.6	250	1				1	0	0	1	0	1	1	1	1	1	0	0	0	0	0	0	0	1	0	0
2	3	0	1	1	0	0	0	0	0	1	0	0		250	250	250	1				0			1	1	1	1	0	0	0	0	0	0	0	0	0	0	1	1	0
2	3	0	0	0	0	0	0	1	0	0	0	0	250	250	250	250	1				0	1	1	1	1	1	1	0	0	0	0	0	0	0	0	0	0	1	1	0
1	3	0	1	0	0	0	0	0	0	0	0	0	.4	36.2	2	15.6	1				0	0	0	1	0	1	0	1	1	1	0	0	0	0	0	0	0	1	0	0
2	3	0	0	0	0	0	0	0	0	1	0	0		250	250	250	1				1			1	1	1	1	1	1	1	0	0	0	0	0	0	0	1	1	0
1	3	0	0	0	0	0	0	0	0	0	0	0	.4	250		24.4	0	1	1	1		0	0			1	0							0				1	1	0
1	4	0	0	1	0	0	0	0	0	0	0	0		30.4	4.22	73.7	1				0			1	0	1	0	0	0	0	0	0	0	0	0	0	0	1	0	0
2	3	0	0	0	0	0	0	0	0	1	0	0	140	250	250	250	1				0	1	0	1	1	1	1	0	0	0	0	0	0	0	0	0	0	1	1	0
1	1	0	1	0	0	0	0	0	0	0	0	0	.4	63.7	1.82	37.8	1				0	0	0	1	0	1	0	0	0	0	0	0	0	0	0	0	0	1	0	0
1	3	1	0	1	0	0	0	0	0	0	0	0	.4	31.1	7.54	50.5	1				0	0	0	1	0	1	0	0	0	0	0	0	0	0	0	0	0	1	0	0
1	1	0	1	0	0	0	0	0	0	1	0	0	.4	75	23.7	75.5	1				0	0	0	1	0	1	0	0	0	0	0	0	0	0	0	0	0	1	0	0
2	3	0	0	1	0	0	0	0	0	1	0	0	250	250	250	250	1				0	1	1	1	1	1	1	0	0	0	0	0	0	0	0	0	0	1	1	0
2	3	0	0	0	0	0	0	0	0	1	0	0	.4	18.4	.748	25.9	1				0	0	0	0	0	1	0	0	0	0	0	0	0	0	0	0	0	1	0	0
2	3	0	0	0	0	0	0	0	0	1	0	0	250	250	250	250	1				0	1	1	1	1	1	1	0	0	0	0	0	0	0	0	0	0	1	1	0
2	3	1	0	0	0	0	0	0	0	0	0	0	250		250	250	1				0	1	1	1	1	1	1	0	0	0	0	0	0	0	0	0	0			0
2	3	0	0	0	0	0	0	0	0	1	0	0		147	250	250	1				0			1	1	1	1	0	0	0	0	0	0	0	0	0	0	1	0	0
2	3	1	0	0	0	0	0	0	0	1	0	0	.4	.4	.4	.4	1				0	0	0	0	0	0	0	0	0	0	0	0	0	0	0	0	0	0	0	0
2	3	0	0	0	1	0	0	0	0	0	0	0	.4	30.2	3.56	76.7	1				1	0	0	1	0	1	0	1	1	1	0	0	0	0	0	0	0	1	0	0
2	1	0	0	1	0	0	0	0	0	0	0	0	73.2	200	250	250	1				0	1	0	1	1	1	1	0	0	0	0	0	0	0	0	0	0	1	0	0
1	2	0	0	0	0	0	0	0	0	0	0	0	.4	250		77.90000000000001	0	1	1	1		0	0			1	0							0				1	1	0
1	1	0	0	0	0	0	0	0	0	1	0	0	250	250	250	250	1				0	1	1	1	1	1	1	0	0	0	0	0	0	0	0	0	0	1	1	0
1	3	0	0	1	0	0	0	0	0	1	0	0	.4	135	.4	42.5	1				0	0	0	0	0	1	0	0	0	0	0	0	0	0	0	0	0	1	0	0
1	2	0	0	0	0	0	0	0	0	1	0	0	.4	34.7	9.57	138	1				0	0	0	1	0	1	0	0	0	0	0	0	0	0	0	0	0	1	0	0
1	3	0	0	0	0	0	0	1	0	0	0	0		146	250	250	1				0			1	1	1	1	0	0	0	0	0	0	0	0	0	0	1	0	0
2	3	0	0	0	0	0	0	0	0	0	0	0	250				0	0	1	1		1	1								0			0	0					0
2	1	1	0	0	0	0	0	0	0	1	0	0	191	250	250	250	1				0	1	0	1	1	1	1	0	0	0	0	0	0	0	0	0	0	1	1	0
2	1	0	0	0	0	0	0	0	0	1	0	0	.4	16.1	.4	13.9	1				0	0	0	0	0	1	0	0	0	0	0	0	0	0	0	0	0	1	0	0
1	1	0	0	0	0	0	0	0	0	1	0	0	.4	16.6	5.69	44.3	1				0	0	0	1	0	1	0	0	0	0	0	0	0	0	0	0	0	1	0	0
1	4	0	1	1	0	0	0	0	0	0	0	0	102	237	250	250	1				0	1	0	1	1	1	1	0	0	0	0	0	0	0	0	0	0	1	0	0
2	3	0	0	0	0	0	0	0	0	1	0	0	250	250	250	250	1				0	1	1	1	1	1	1	0	0	0	0	0	0	0	0	0	0	1	1	0
1	3	0	1	0	0	0	0	0	0	0	0	0	112	190	250	250	1				0	1	0	1	1	1	1	0	0	0	0	0	0	0	0	0	0	1	0	0
1	1	0	0	1	1	0	0	0	0	1	0	0	.4	8.34	.4	18.2	1				0	0	0	0	0	1	0	0	0	0	0	0	0	0	0	0	0	1	0	0
1	3	0	0	0	0	0	0	1	0	1	0	0		16.4	1.34	11.8	1				0			1	0	1	0	0	0	0	0	0	0	0	0	0	0	1	0	0
1	3	0	0	0	0	0	0	0	0	0	0	0		250		43.9	0	1	1	1	0					1	0							0				1	1	0
1	3	0	1	0	0	0	0	0	0	1	0	0	250	250	250	250	1				0	1	1	1	1	1	1	0	0	0	0	0	0	0	0	0	0	1	1	0
1	3	0	0	0	0	0	0	1	0	0	0	0	.4	250	.4	250	1				0	0	0	0	0	1	1	1	1	1	0	0	0	0	0	0	0	1	1	0
2	3	0	0	0	0	0	0	0	0	1	0	0	250		250		1				0	1	1	1	1			0	0	0	0	0	0	0	0	0	0			0
2	3	1	0	0	0	0	0	0	0	0	0	0	.4	24.2	5.1	61.6	1				0	0	0	1	0	1	0	0	0	0	0	0	0	0	0	0	0	1	0	0
2	2	0	1	0	0	0	0	0	0	0	0	0	.4	37.7	22.4	69	1				1	0	0	1	0	1	0	1	1	1	0	0	0	0	0	0	0	1	0	0
1	1	0	0	0	0	0	0	0	0	1	0	0	161	250	250	250	1				0	1	0	1	1	1	1	0	0	0	0	0	0	0	0	0	0	1	1	0
1	3	0	0	0	0	0	0	0	0	1	0	0	.4	15.8	1.89	18.2	1				0	0	0	1	0	1	0	0	0	0	0	0	0	0	0	0	0	1	0	0
2	3	0	0	0	0	0	0	0	0	1	0	0	93.3	250	250	250	1				0	1	0	1	1	1	1	0	0	0	0	0	0	0	0	0	0	1	1	0
1	4	1	0	0	0	0	0	0	0	0	0	0	33.2	247	250	250	1				0	1	0	1	1	1	1	0	0	0	0	0	0	0	0	0	0	1	0	0
1	3	0	0	0	0	0	0	0	0	1	0	0	.4	2.55	.4	3.16	1				0	0	0	0	0	1	0	1	1	1	0	0	0	0	0	0	0	1	0	0
2	1	0	0	0	0	0	0	0	0	0	0	0	250	250		250	0	1	1	1		1	1			1	1							0				1	1	0
1	3	0	0	0	0	0	0	0	0	0	0	0	.4	250		94.3	0	1	1	1		0	0			1	0							0				1	1	0
2	1	0	0	0	0	0	0	0	0	0	0	0	94.5	250		250	0	1	1	1		1	0			1	1							0				1	1	0
1	3	0	0	0	0	0	0	1	0	0	0	0	250	250	250	250	1				0	1	1	1	1	1	1	0	0	0	0	0		0	0	0	0	1	1	0
1	3	0	0	0	0	0	0	0	0	1	0	0	218	182	247	250	1				0	1	0	1	0	1	1	0	0	0	0	0	0	0	0	0	0	1	0	0
1	1	0	0	1	0	0	0	0	0	1	0	0	.4	124	1.72	248	1				0	0	0	1	0	1	0	0	0	0	0	0	0	0	0	0	0	1	0	0
1	1	0	0	0	0	0	0	0	0	0	0	0	.4				0	0	1	1		0	0								0			0	0					0
2	1	0	0	0	0	0	0	0	0	0	0	0	.4	250		32.9	0	1	1	1		0	0			1	0							0				1	1	0
1	2	1	0	0	0	0	0	0	0	0	0	0	.4	90.59999999999999	1.66	241	1				0	0	0	1	0	1	0	0	0	0	0	0	0	0	0	0	0	1	0	0
2	3	1	0	0	0	0	0	0	0	1	0	0	.4	51.1	8.32	102	1				0	0	0	1	0	1	0	0	0	0	0	0	0	0	0	0	0	1	0	0
2	3	0	1	0	0	0	0	0	0	1	0	0	.4	10.6	7.66	53.1	1				0	0	0	1	0	1	0	0	0	0	0	0	0	0	0	0	0	1	0	0
2	1	0	0	1	0	0	0	0	0	1	0	0	.4	46.2	2.21	105	1				0	0	0	1	0	1	0	0	0	1	0	0	0	0	0	0	0	1	0	0
1	3	0	0	0	0	0	0	0	0	0	0	0	149	250		250	0	1	1	1		1	0			1	1							0				1	1	0
1	3	0	0	0	0	0	0	0	0	1	0	0	71.59999999999999	131	250	250	1				0	1	0	1	1	1	1	0	0	0	0	0	0	0	0	0	0	1	0	0
2	1	0	0	0	0	0	0	1	0	0	0	0	.4	16.2	11.3	43.2	1				0	0	0	1	0	1	0	0	0	0	0	0	0	0	0	0	0	1	0	0
2	1	0	0	1	0	0	0	0	0	0	0	0	.4	39.5	27.6	76.8	1				0	0	0	1	0	1	0	0	0	0	0	0	0	0	0	0	0	1	0	0
1	3	0	0	0	0	0	0	0	0	1	0	0	153	126	250	181	1				0	1	0	1	1	1	0	0	0	0	0	0	0	0	0	0	0	1	0	0
1	3	0	0	1	0	0	0	0	0	0	0	0	235	250	250	250	1				0	1	0	1	1	1	1	0	0	0	0	0	0	0	0	0	0	1	1	0
1	3	0	0	1	0	0	0	0	0	0	0	0	.4	13.8	1.39	24.3	1				0	0	0	1	0	1	0	0	0	0	0	0	0	0	0	0	0	1	0	0
2	3	1	0	0	0	0	0	0	0	1	0	0	250	250	250	250	1				0	1	1	1	1	1	1	0	0	0	0	0	0	0	0	0	0	1	1	0
2	3	0	0	0	0	0	0	0	0	0	0	0	33.2	250		250	0	1	1	1		1	0			1	1							0				1	1	0
2	3	0	0	0	0	0	0	0	0	1	0	0	46.6	250	250	250	1				0	1	0	1	1	1	1	0	0	0	0	0	0	0	0	0	0	1	1	0
1	3	0	0	0	0	0	0	0	0	0	0	0	.4	250		32.9	0	1	1	1	0	0	0			1	0							0				1	1	0
2	1	0	0	0	0	0	0	0	0	1	0	0	.4	13.3	2.91	45.1	1				0	0	0	1	0	1	0	0	0	0	0	0	0	0	0	0	0	1	0	0
1	3	0	0	1	0	0	0	0	0	1	0	0	47.7	219	250	250	1				0	1	0	1	1	1	1	0	0	0	0	0	0	0	0	0	0	1	0	0
2	1	0	0	1	0	0	0	0	0	1	0	0	.4	250	70.59999999999999	212	1				0	0	0	1	0	1	0	0	0	0	0	0	0	0	0	0	0	1	1	0
1	3	0	0	0	0	0	0	0	0	0	0	0	.4	250		134	0	1	1	1		0	0			1	0							0				1	1	0
1	4	0	0	0	0	0	0	0	0	0	0	0	250	250		250	0	1	1	1		1	1			1	1							0				1	1	0
2	3	0	0	0	0	0	0	0	0	1	0	0	.4	250	3.76	250	1				0	0	0	1	0	1	1	0	0	0	0	0	0	0	0	0	0	1	1	0
1	3	0	0	0	0	0	0	0	0	0	0	0	88.8	250		250	0	1	1	1		1	0			1	1							0				1	1	0
2	3	1	0	0	0	0	0	0	0	0	0	0	61	250	250	250	1				0	1	0	1	1	1	1	0	0	0	0	0	0	0	0	0	0	1	1	0
1	3	0	0	0	0	0	0	0	0	1	0	0	39	167	250	250	1				0	1	0	1	1	1	1	1	1	1	0	0	0	0	0	0	0	1	0	0
1	3	0	0	0	0	0	0	0	0	1	0	0	250	250	250	250	1				0	1	1	1	1	1	1	0	0	0	0	0	0	0	0	0	0	1	1	0
1	1	0	0	0	0	0	0	0	0	1	0	0	54	250	250		1				0	1	0	1	1			0	0	0	0	0	0	0	0	0	0	1	1	0
1	1	0	0	0	0	0	0	1	0	0	0	0	.4	75.8	5.85	74.8	1				0	0	0	1	0	1	0	1	1	1	0	0	0	0	0	0	0	1	0	0
2	3	0	0	0	0	0	0	0	0	0	0	0	.4	250		4.99	0	1	1	1		0	0			1	0							0				1	1	0
1	3	0	0	1	0	0	0	0	0	1	0	0	.4	7.99	.4	11.4	1				1	0	0	0	0	1	0	1	1	1	0	0	0	0	0	0	0	1	0	0
2	1	1	0	0	0	0	0	0	0	1	0	0	.4	7.85	1.44		1				0	0	0	1	0			0	0	0	0	0	0	0	0	0	0	1	0	0
1	1	0	0	1	0	0	0	0	0	1	0	0	.4	8.01	.4	16.2	1				0	0	0	0	0	1	0	0	0	0	0	0	0	0	0	0	0	1	0	0
1	3	0	0	0	0	0	0	0	0	1	0	0	.4	61.6	3.22	51.7	1				0	0	0	1	0	1	0	0	0	0	0	0	0	0	0	0	0	1	0	0
2	1	0	0	0	0	0	0	0	0	0	0	0	.4	250		4.72	0	1	1	1		0	0			1	0							0				1	1	0
2	3	0	0	0	0	0	0	0	0	1	0	0	250	250	250	250	1				0	1	1	1	1	1	1	0	0	0	0	0	0	0	0	0	0	1	1	0
2	3	0	0	0	0	0	0	0	0	1	0	0	197	250	250	250	1				0	1	0	1	1	1	1	0	0	0	0	0	0	0	0	0	0	1	1	0
2	3	0	0	0	0	0	0	0	0	1	0	0	250	207	250	250	1				0	1	1	1	1	1	1	0	0	0	0	0	0	0	0	0	0	1	0	0
1	3	1	0	0	0	0	0	0	0	1	0	0	82	250	250	250	1				0	1	0	1	1	1	1	0	0	0	0	0		0	0	0	0	1	1	0
1	3	0	0	0	0	0	0	0	0	1	0	0	.4	157	11.5	250	1				1	0	0	1	0	1	1	1	1	1	0	0	0	0	0	0	0	1	0	0
1	1	0	0	1	0	0	0	0	0	0	0	0	21.1	108	250	212	1				0	1	0	1	1	1	0	0	0	0	0	0	0	0	0	0	0	1	0	0
2	3	0	1	1	0	0	0	0	0	1	0	0	250	250	250	250	1				0	1	1	1	1	1	1	0	0	0	0	0	0	0	0	0	0	1	1	0
2	3	0	0	0	1	0	0	0	0	0	0	0	81.40000000000001	250	250	250	1				0	1	0	1	1	1	1	0	0	0	0	0	0	0	0	0	0	1	1	0
1	5	0	0	0	0	0	0	0	0	0	0	0	250	250		250	0	1	1	1		1	1			1	1							0				1	1	0
1	2	1	0	0	0	0	0	0	0	0	0	0	.4	40.9	3.15	44.9	1				0	0	0	1	0	1	0	0	0	0	0	0	0	0	0	0	0	1	0	0
1	3	0	0	0	0	0	0	0	0	0	0	0	40.6	250		250	0	1	1	1		1	0			1	1							0				1	1	0
1	2	1	0	0	0	0	0	0	0	1	0	0	.4	50.2	5.46	82.09999999999999	1				0	0	0	1	0	1	0	0	0	0	0	0	0	0	0	0	0	1	0	0
2	1	0	0	0	1	0	0	0	0	0	0	0	.4	109	8.83	250	1				0	0	0	1	0	1	1	0	0	0	0	0	0	0	0	0	0	1	0	0
2	2	0	0	0	0	0	0	0	0	1	0	0	.4	54.9	16.1	57	1				0	0	0	1	0	1	0	0	0	0	0	0	0	0	0	0	0	1	0	0
1	3	1	0	1	0	0	0	0	0	1	0	0	.4	7.11	.4	8.4	1				0	0	0	0	0	1	0	0	0	0	0	0	0	0	0	0	0	1	0	0
2	3	1	0	1	0	0	0	0	0	1	0	0	.4	100	1.52	214	1				0	0	0	1	0	1	0	0	0	0	0	0	0	0	0	0	0	1	0	0
2	3	0	0	0	0	0	0	0	0	1	0	0	.4	41.5	6.82	49.8	1				0	0	0	1	0	1	0	0	0	0	0	0	0	0	0	0	0	1	0	0
1	3	0	0	1	0	0	0	0	0	0	0	0	78.09999999999999	165	250	250	1				0	1	0	1	1	1	1	0	0	0	0	0	0	0	0	0	0	1	0	0
1	3	0	0	1	0	0	0	0	0	0	0	0	.4	146	7.21	154	1				0	0	0	1	0	1	0	0	0	0	0	0	0	0	0	0	0	1	0	0
2	1	0	0	0	0	0	0	0	0	1	0	0	70.3	139	250	250	1				0	1	0	1	1	1	1	0	0	0	0	0	0	0	0	0	0	1	0	0
2	4	0	0	0	0	0	0	0	0	1	0	0	96.7	250	250		1				0	1	0	1	1			0	0	0	0	0	0	0	0	0	0	1	1	0
1	3	1	0	0	0	0	0	0	0	1	0	0	250	250	250	250	1				0	1	1	1	1	1	1	0	0	0	0	0	0	0	0	0	0	1	1	0
2	1	0	0	1	0	0	0	0	0	1	0	0	40.4	115	250	229	1				0	1	0	1	1	1	0	0	0	0	0	0	0	0	0	0	0	1	0	0
1	2	0	0	0	0	0	0	0	0	0	0	0	250	250		250	0	1	1	1		1	1			1	1							0				1	1	0
1	3	0	0	0	0	0	0	0	0	0	0	0	24.7	250		250	0	1	1	1		1	0			1	1							0				1	1	0
2	3	1	0	1	0	0	0	0	0	1	0	0	.4	24.1	8.25	44.7	1				0	0	0	1	0	1	0	0	0	0	0	0	0	0	0	0	0	1	0	0
1	5	0	0	1	0	0	0	0	0	1	0	0	33.8	122	250	250	1				0	1	0	1	1	1	1	0	0	0	0	0	0	0	0	0	0	1	0	0
2	3	0	0	0	0	0	0	0	0	1	0	0	.4	45.3	.48	169	1				0	0	0	0	0	1	0	0	0	0	0	0	0	0	0	0	0	1	0	0
1	3	0	0	0	0	0	0	0	0	0	0	0	143	250		250	0	1	1	1		1	0			1	1							0				1	1	0
2	3	1	0	0	0	0	0	0	0	1	0	0	.4	250	.4	17.4	1				0	0	0	0	0	1	0	1	1	1	0	0	0	0	0	0	0	1	1	0
1	1	0	0	0	0	0	0	0	0	0	0	0	.4			144	0	1	1	1		0	0			1	0							0						0
1	1	0	0	1	0	0	0	0	0	1	0	0	67.8	250	250	250	1				0	1	0	1	1	1	1	0	0	0	0	0	0	0	0	0	0	1	1	0
2	3	0	0	0	0	0	0	0	0	1	0	0	21.3	42.2	60.2	48.3	1				0	1	0	1	0	1	0	0	0	0	0	0	0	0	0	0	0	1	0	0
1	3	1	0	0	0	0	0	0	0	0	0	0	.4	20.4	5.41	67.2	1				0	0	0	1	0	1	0	0	0	0	0	0	0	0	0	0	0	1	0	0
2	3	1	0	0	0	0	0	0	0	0	0	0	.4	16.3	1.16	31.6	1				0	0	0	1	0	1	0	0	0	0	0	0	0	0	0	0	0	1	0	0
1	1	0	0	1	0	0	0	0	0	1	0	0	250	124	250	250	1				0	1	1	1	1	1	1	1	1	1	0	0	0	0	0	0	0	1	0	0
1	3	0	1	0	0	0	0	0	0	0	0	0	.4	110	4.71	239	1				0	0	0	1	0	1	0	0	0	0	0	0	0	0	0	0	0	1	0	0
2	3	0	0	1	0	0	0	0	0	0	0	0		43.5	.4	80.5	1				0			0	0	1	0	0	0	0	0	0	0	0	0	0	0	1	0	0
1	3	0	0	0	0	0	0	0	0	1	0	0	.4	34.7	.4	49.3	1				0	0	0	0	0	1	0	0	0	0	0	0	0	0	0	0	0	1	0	0
2	3	0	0	0	0	0	0	0	0	1	0	0	26.5	141	250	198	1				0	1	0	1	1	1	0	0	0	0	0	0	0	0	0	0	0	1	0	0
2	3	1	0	1	0	0	0	0	0	0	0	0	174	92.59999999999999	221	207	1				0	1	0	1	0	1	0	0	0	0	0	0	0	0	0	0	0	1	0	0
2	3	0	0	0	0	0	0	0	0	1	0	0	250	250	250	250	1				0	1	1	1	1	1	1	0	0	0	0	0	0	0	0	0	0	1	1	0
1	3	1	0	0	0	0	0	0	0	0	0	0	250	250	250	250	1				0	1	1	1	1	1	1	0	0	0	0	0	0	0	0	0	0	1	1	0
2	3	0	0	0	0	0	0	0	0	1	0	0	210	250	250	250	1				0	1	0	1	1	1	1	0	0	0	0	0	0	0	0	0	0	1	1	0
1	1	0	1	0	0	0	0	0	0	0	0	0	14.6	45.1	221	118	1				0	1	0	1	0	1	0	0	0	0	0	0	0	0	0	0	0	1	0	0
1	1	0	0	0	0	0	0	0	0	0	0	0	.4	250		89.8	0	1	1	1	0	0	0			1	0							0				1	1	0
1	3	0	0	0	0	0	0	0	0	1	0	0	121	211	250	250	1				0	1	0	1	1	1	1	1	1	1	0	0	0	0	0	0	0	1	0	0
1	3	0	0	0	0	0	0	0	0	0	0	0	.4	250		18.1	0	1	1	1		0	0			1	0							0				1	1	0
1	3	0	1	0	0	0	0	0	0	0	0	0	.4	141	4.79	250	1				0	0	0	1	0	1	1	0	0	0	0	0	0	0	0	0	0	1	0	0
1	3	0	0	1	0	0	0	0	0	1	0	0	.4	33.4	18.8	57.9	1				0	0	0	1	0	1	0	1	1	1	0	0	0	0	0	0	0	1	0	0
1	3	0	0	0	0	0	0	0	0	1	0	0	250	250	250	10.5	1				0	1	1	1	1	1	0	0	0	0	0	0	0	0	0	0	0	1	1	0
2	3	0	0	0	0	0	0	0	0	1	0	0	238	250	250	250	1				0	1	0	1	1	1	1	0	0	0	0	0	0	0	0	0	0	1	1	0
2	3	1	0	1	0	0	0	0	0	1	0	0	61.2	135	250	212	1				1	1	0	1	1	1	0	1	1	1	0	0	0	0	0	0	0	1	0	0
2	3	0	0	0	0	0	0	1	0	0	0	0	85	71.59999999999999	114	136	1				0	1	0	1	0	1	0	1	1	1	0	0	0	0	0	0	0	1	0	0
2	3	1	0	0	0	0	0	0	0	1	0	0	.4	13.8	.444	50	1				0	0	0	0	0	1	0	0	0	0	0	0	0	0	0	0	0	1	0	0
1	1	0	1	0	0	0	0	0	0	1	0	0	176	250	250	250	1				0	1	0	1	1	1	1	0	0	0	0	0	0	0	0	0	0	1	1	0
1	1	1	0	1	0	0	0	0	0	0	0	0		21.1	2.48	13.5	1				0			1	0	1	0	0	0	0	0	0	0	0	0	0	0	1	0	0
1	3	0	0	0	0	0	0	0	0	1	0	0	.4	98.40000000000001	28.3	180	1				0	0	0	1	0	1	0	0	0	0	0	0	0	0	0	0	0	1	0	0
1	1	0	0	0	0	0	0	0	0	1	0	0	250	250	250	250	1				0	1	1	1	1	1	1	0	1	1	0	0	0	0	0	0	0	1	1	0
2	3	0	0	0	0	0	0	1	0	0	0	0	.4	.463	.4	.572	1				0	0	0	0	0	0	0	0	0	0	0	0	0	0	0	0	0	0	0	0
2	3	0	1	1	0	0	0	0	0	1	0	0	.4	30.5	.855	59.9	1				0	0	0	1	0	1	0	0	0	0	0	0	0	0	0	0	0	1	0	0
1	1	0	0	0	0	0	0	0	0	1	0	0	.4	89.3	1.35	56.3	1				0	0	0	1	0	1	0	0	0	0	0	0	0	0	0	0	0	1	0	0
2	3	0	0	0	0	0	0	0	0	0	0	0	206	250		250	0	1	1	1		1	0			1	1							0				1	1	0
2	3	0	0	0	0	0	0	0	0	0	0	0	.4	250		54.9	0	1	1	1		0	0			1	0							0				1	1	0
1	1	0	0	0	0	0	0	1	0	0	0	0	.4	109	3.43	250	1				0	0	0	1	0	1	1	0	0	0	0	0	0	0	0	0	0	1	0	0
1	3	0	0	0	0	0	0	0	0	1	0	0	46.3	250	250	250	1				0	1	0	1	1	1	1	0	0	0	0	0	0	0	0	0	0	1	1	0
2	3	0	0	1	0	0	0	0	0	1	0	0	.4	38.5	1.44	32.7	1				0	0	0	1	0	1	0	0	0	0	0	0	0	0	0	0	0	1	0	0
1	3	0	0	1	0	0	0	0	0	1	0	0	250	250	250	250	1				0	1	1	1	1	1	1	0	0	0	0	0	0	0	0	0	0	1	1	0
2	3	0	0	0	0	0	0	1	0	0	0	0	250	250	250	250	1				0	1	1	1	1	1	1	0	0	0	0	0	0	0	0	0	0	1	1	0
2	3	0	0	1	0	0	0	0	0	1	0	0	250	250	250	250	1				0	1	1	1	1	1	1	0	0	0	0	0	0	0	0	0	0	1	1	0
1	1	0	0	1	0	0	0	0	0	1	0	0	250	250	250	250	1				0	1	1	1	1	1	1	0	0	0	0	0	0	0	0	0	0	1	1	0
2	3	1	0	0	0	0	0	0	0	0	0	0	63	250		250	1				0	1	0			1	1	0	0	0	0	0	0	0	0	0	0	1	1	0
1	3	0	1	1	0	0	0	0	0	1	0	0	250	250	250	250	1				0	1	1	1	1	1	1	0	0	0	0	0	0	0	0	0	0	1	1	0
1	3	0	1	0	0	0	0	0	0	0	0	0	250	250	250	250	1				0	1	1	1	1	1	1	0	0	0	0	0	0	0	0	0	0	1	1	0
2	3	0	0	0	0	0	0	0	0	1	0	0	113	250	250	250	1				0	1	0	1	1	1	1	0	0	0	0	0	0	0	0	0	0	1	1	0
1	3	1	0	0	0	0	0	0	0	0	0	0	75.59999999999999	208	250	217	1				0	1	0	1	1	1	0	0	0	0				0	0	0	0	1	0	0
1	3	0	0	0	1	0	0	0	0	0	0	0	.4	128	7.08	250	1				0	0	0	1	0	1	1	0	0	0	0	0	0	0	0	0	0	1	0	0
1	3	1	0	0	0	0	0	0	0	0	0	0	228	250	250	250	1				0	1	0	1	1	1	1	0	0	0	0	0	0	0	0	0	0	1	1	0
2	1	1	0	0	0	0	0	0	0	1	0	0		250	250	250	1				0			1	1	1	1	0	0	0	0	0	0	0	0	0	0	1	1	0
2	3	1	0	0	0	0	0	0	0	1	0	0	.4	56.6	15.3	101	1				1	0	0	1	0	1	0	1	1	1	0	0	0	0	0	0	0	1	0	0
2	3	0	0	1	0	0	0	0	0	0	0	0	135	250	250	250	1				0	1	0	1	1	1	1	0	0	0	0	0	0	0	0	0	0	1	1	0
1	3	0	1	0	0	0	0	0	0	0	0	0	.4	250	4.31	107	1				0	0	0	1	0	1	0	0	0	0	0	0	0	0	0	0	0	1	1	0
2	3	0	0	1	0	0	0	0	0	0	0	0	.4	28.3	1.49	104	1				0	0	0	1	0	1	0	0	0	0	0	0	0	0	0	0	0	1	0	0
1	3	0	0	0	0	0	0	0	0	1	0	0	250	250	250	250	1				0	1	1	1	1	1	1	0	0	0	0	0	0	0	0	0	0	1	1	0
2	3	0	0	0	0	0	0	0	0	1	0	0	250		250	250	1				0	1	1	1	1	1	1	0	0	0	0	0	0	0	0	0	0			0
1	1	0	0	0	0	0	0	1	0	0	0	0	.4	42.3	16.1	46	1				0	0	0	1	0	1	0	0	0	0	0	0	0	0	0	0	0	1	0	0
2	3	0	0	0	0	0	0	0	0	1	0	0	80.59999999999999	250	250	250	1				0	1	0	1	1	1	1	0	0	0				0	0	0	0	1	1	0
1	1	0	0	1	0	0	0	0	0	1	0	0	.4	36.4	17.7	85	1				0	0	0	1	0	1	0	0	0	0	0	0	0	0	0	0	0	1	0	0
2	1	0	0	0	0	0	0	1	0	0	0	0	250	250	250	250	1				0	1	1	1	1	1	1	0	0	0	0	0	0	0	0	0	0	1	1	0
1	3	0	0	0	0	0	0	0	0	1	0	0	.4	250	.899	250	1				0	0	0	1	0	1	1	0	0	0	0	0	0	0	0	0	0	1	1	0
1	3	0	0	0	1	0	0	0	0	0	0	0		64.09999999999999	2.62	114	1				0			1	0	1	0	0	0	0	0	0	0	0	0	0	0	1	0	0
2	3	0	0	0	0	0	0	0	0	1	0	0	250	250	250	250	1				0	1	1	1	1	1	1	0	0	0	0	0	0	0	0	0	0	1	1	0
1	3	0	0	0	0	0	0	0	0	0	0	0	.4	132		3.5	0	1	1	1		0	0			1	0							0				1	0	0
1	3	0	0	1	0	0	0	0	0	0	0	0	.4	232	12.6	250	1				0	0	0	1	0	1	1	0	0	0	0	0	0	0	0	0	0	1	0	0
2	3	0	0	1	0	0	0	0	0	1	0	0	.4	108	28.5	172	1				0	0	0	1	0	1	0	0	0	0	0	0	0	0	0	0	0	1	0	0
2	3	0	0	1	0	0	0	0	0	1	0	0	.4	38.3	6.51	142	1				0	0	0	1	0	1	0	0	0	0	0	0	0	0	0	0	0	1	0	0
2	3	1	0	1	0	0	0	0	0	0	0	0	.4	60.4	.5590000000000001	117	1				0	0	0	0	0	1	0	0	0	0	0	0	0	0	0	0	0	1	0	0
1	3	0	0	1	0	0	0	0	0	1	0	0	41.1		250	250	1				0	1	0	1	1	1	1	1	1	1	0	0	0	0	0	0	0			0
1	1	0	1	0	0	0	0	0	0	1	0	0	.4	112	37.1	250	1				0	0	0	1	0	1	1	0	0	0	0	0	0	0	0	0	0	1	0	0
2	3	0	0	0	0	0	0	0	0	1	0	0		171	250	250	1				0			1	1	1	1	0	0	0	0	0	0	0	0	0	0	1	0	0
1	3	0	0	0	0	0	0	0	0	1	0	0	146	153	246	235	1				0	1	0	1	0	1	0	0	0	0	0	0	0	0	0	0	0	1	0	0
1	3	0	0	1	0	0	0	0	0	1	0	0	250	250	250	250	1				0	1	1	1	1	1	1	0	0	0	0	0	0	0	0	0	0	1	1	0
2	3	0	0	0	0	0	0	0	0	0	0	0	250				0	0	1	1	0	1	1					0			0			0	0					0
2	3	0	1	0	0	0	0	0	0	0	0	0	.4	21.5	1.67	49	1				0	0	0	1	0	1	0	0	0	0	0	0	0	0	0	0	0	1	0	0
1	3	1	0	1	0	0	0	0	0	0	0	0	.4	23.7	1.68	132	1				0	0	0	1	0	1	0	0	0	0	0	0		0	0	0	0	1	0	0
2	1	0	0	1	0	0	0	0	0	0	0	0	.4	250	.964	241	1				0	0	0	1	0	1	0	0	0	0	0	0	0	0	0	0	0	1	1	0
1	3	0	1	0	0	0	0	0	0	1	0	0	250	250	250	250	1				0	1	1	1	1	1	1	0	0	0	0	0	0	0	0	0	0	1	1	0
2	3	0	0	1	0	0	0	0	0	0	0	0	183	250	250	250	1				0	1	0	1	1	1	1	0	0	0				0	0	0	0	1	1	0
1	1	0	0	0	0	0	0	0	0	1	0	0	58.7	218	250	250	1				0	1	0	1	1	1	1	0	0	0	0	0	0	0	0	0	0	1	0	0
1	1	0	0	0	0	0	0	0	0	1	0	0	250	250	250	250	1				0	1	1	1	1	1	1	0	0	0	0	0	0	0	0	0	0	1	1	0
2	3	0	0	0	0	0	0	0	0	1	0	0	.4	8.18	.42	13.7	1				1	0	0	0	0	1	0	1	1	1	0	0	0	0	0	0	0	1	0	0
1	3	1	0	0	0	0	0	0	0	1	0	0	.4	60.4	14	136	1				0	0	0	1	0	1	0	0	0	0	0	0	0	0	0	0	0	1	0	0
2	3	0	1	0	0	0	0	0	0	0	0	0	.4	15.1	.4		1				0	0	0	0	0			0	0	0	0	0	0	0	0	0	0	1	0	0
2	1	0	0	1	0	0	0	0	0	1	0	0	67.09999999999999	104	250	169	1				0	1	0	1	1	1	0	0	0	0	0	0	0	0	0	0	0	1	0	0
1	4	0	0	0	0	0	0	0	0	0	0	0	116			250	0	1	1	1		1	0			1	1
2	1	1	0	0	0	0	0	0	0	1	0	0	250	250	250	250	1				0	1	1	1	1	1	1	0	0	0	0	0	0	0	0	0	0	1	1	0
1	3	0	1	0	0	0	0	0	0	1	0	0	.4	7.77	4.49	13.1	1				0	0	0	1	0	1	0	1	1	1	0	0	0	0	0	0	0	1	0	0
2	3	1	0	0	0	0	0	0	0	0	0	0	.4	50.5	7.23	113	1				0	0	0	1	0	1	0	0	1	1	0	0	0	0	0	0	0	1	0	0
1	3	0	1	1	0	0	0	0	0	1	0	0	.4	41.5	3.17	83.09999999999999	1				0	0	0	1	0	1	0	0	0	0	0	0	0	0	0	0	0	1	0	0
1	3	0	1	0	0	0	0	0	0	0	0	0	154	190	250	200	1				0	1	0	1	1	1	0	0	0	0	0	0	0	0	0	0	0	1	0	0
2	3	0	0	0	0	0	0	0	0	1	0	0	217	220	250	250	1				0	1	0	1	1	1	1	0	0	0	0	0	0	0	0	0	0	1	0	0
1	3	0	0	0	0	0	0	0	0	1	0	0	.4	133	29.8	207	1				0	0	0	1	0	1	0	0	0	1	0	0	0	0	0	0	0	1	0	0
1	3	0	1	0	0	0	0	0	0	0	0	0	.4	6.91	.422	12.2	1				0	0	0	0	0	1	0	0	0	0	0	0	0	0	0	0	0	1	0	0
2	1	0	0	0	0	0	0	0	0	0	0	0	.4				0	0	0	0		0	0								0	0	0	0	0	0	0			0
1	3	0	0	0	0	0	0	0	0	1	0	0	250	250	250	250	1				0	1	1	1	1	1	1	0	0	0	0	0	0	0	0	0	0	1	1	0
1	3	0	0	0	0	0	0	0	0	1	0	0	.4	84.59999999999999	8.130000000000001	116	1				1	0	0	1	0	1	0	1	1	1	0	0	0	0	0	0	0	1	0	0
1	1	0	0	0	0	0	0	1	0	1	0	0	130	68.40000000000001	164	80.09999999999999	1				0	1	0	1	0	1	0	0	0	0	0	0	0	0	0	0	0	1	0	0
2	3	1	0	1	0	0	0	0	0	1	0	0	.4	34.7	.4	49	1				0	0	0	0	0	1	0	0	0	0	0	0	0	0	0	0	0	1	0	0
1	1	0	1	0	0	0	0	0	0	1	0	0	.4	32.9	.4	48.7	1				0	0	0	0	0	1	0	1	1	1	0	0	0	0	0	0	0	1	0	0
1	3	0	0	1	0	0	0	0	0	1	0	0	.4	250	.788	9.859999999999999	1				0	0	0	0	0	1	0	1	1	1	0	0	0	0	0	0	0	1	1	0
2	3	0	0	0	0	0	0	0	0	1	0	0	.4	34.5	.488	72.5	1				0	0	0	0	0	1	0	0	0	0	0	0	0	0	0	0	0	1	0	0
2	3	1	0	0	1	0	0	0	0	1	0	0	203	250	250	250	1				0	1	0	1	1	1	1	0	0	0	0	0	0	0	0	0	0	1	1	0
1	2	0	0	1	0	0	0	0	0	1	0	0	250	250	250	250	1				0	1	1	1	1	1	1	0	0	1	0	0	0	0	0	0	0	1	1	0
2	3	0	0	1	0	0	0	0	0	1	0	0	250	250	250	250	1				0	1	1	1	1	1	1	0	0	0	0	0	0	0	0	0	0	1	1	0
2	1	0	0	0	0	0	0	0	0	1	0	0	44.2	250	250	250	1				0	1	0	1	1	1	1	0	0	0	0	0	0	0	0	0	0	1	1	0
1	3	0	0	0	0	0	0	0	0	0	0	0	.4	250		105	0	1	1	1	1	0	0			1	0							0				1	1	0
1	3	0	0	0	0	0	0	0	0	1	0	0	.4	56.8	.4	26.4	1				0	0	0	0	0	1	0	0	0	0	0	0	0	0	0	0	0	1	0	0
2	1	0	0	0	0	0	0	0	0	1	0	0	140	250	250	250	1				0	1	0	1	1	1	1	0	0	0	0	0	0	0	0	0	0	1	1	0
2	1	0	0	0	0	0	0	1	0	1	0	0	.4	24.3	1.1	130	1				0	0	0	1	0	1	0	0	0	0	0	0	0	0	0	0	0	1	0	0
2	3	0	0	0	0	0	0	0	0	1	0	0	250	250	250	250	1				0	1	1	1	1	1	1	0	0	0	0	0	0	0	0	0	0	1	1	0
1	3	0	0	0	0	0	0	0	0	1	0	0	250	250	250	250	1				1	1	1	1	1	1	1	1	1	1	0	0	0	0	0	0	0	1	1	0
2	3	0	0	0	0	0	0	0	0	1	0	0	.4	250	16.7	102	1				0	0	0	1	0	1	0	1	1	1	0	0	0	0	0	0	0	1	1	0
1	3	0	0	1	0	0	0	0	0	1	0	0	.4	73.5	.449	93.7	1				0	0	0	0	0	1	0	0	0	0	0	0	0	0	0	0	0	1	0	0
1	1	1	0	0	0	0	0	0	0	1	0	0	151	250	250	250	1				0	1	0	1	1	1	1	0	0	0	0	0	0	0	0	0	0	1	1	0
1	1	0	0	0	0	0	0	0	0	0	0	0	63.3	250		250	0	1	1	1		1	0			1	1							0				1	1	0
2	2	0	0	1	0	0	0	0	0	1	0	0	.4	18.6	11.3	50.5	1				0	0	0	1	0	1	0	0	0	0	0	0	0	0	0	0	0	1	0	0
1	3	0	0	0	0	0	0	0	0	0	0	0	.4	68		173	0	1	1	1		0	0			1	0							0				1	0	0
1	3	0	0	0	0	0	0	1	0	0	0	0	.4	83.09999999999999	28.9	184	1				0	0	0	1	0	1	0	0	0	0	0	0	0	0	0	0	0	1	0	0
2	3	0	0	0	0	0	0	0	0	1	0	0	6.71	187	250	250	1				0	1	0	1	1	1	1	0	0	1	0	0	0	0	0	0	0	1	0	0
1	3	0	0	0	0	0	0	0	0	1	0	0		250	250	250	1				0			1	1	1	1	0	0	0	0	0	0	0	0	0	0	1	1	0
1	1	0	0	0	0	0	0	0	0	1	0	0	.4	22.8	.4	40.6	1				0	0	0	0	0	1	0	0	0	0	0	0	0	0	0	0	0	1	0	0
1	3	1	0	1	0	0	0	0	0	1	0	0	.4	.4	.4	.4	1				0	0	0	0	0	0	0	0	0	0	0	0	0	0	0	0	0	0	0	0
1	3	0	0	0	0	0	0	0	0	1	0	0	250	250	250	250	1				0	1	1	1	1	1	1	0	0	0	0	0	0	0	0	0	0	1	1	0
1	3	0	0	1	0	0	0	0	0	1	0	0	.4	250	79.09999999999999	250	1				0	0	0	1	0	1	1	0	0	0	0	0	0	0	0	0	0	1	1	0
1	3	0	0	0	0	0	0	0	0	1	0	0	151	244	250	250	1				0	1	0	1	1	1	1	0	0	0	0	0	0	0	0	0	0	1	0	0
2	3	0	0	0	0	0	0	0	0	1	0	0	.4	72.59999999999999	5.73	120	1				0	0	0	1	0	1	0	0	0	0	0	0	0	0	0	0	0	1	0	0
2	1	1	0	0	0	0	0	0	0	1	0	0	126		250		1				0	1	0	1	1			0	0	0	0	0	0	0	0	0	0			0
1	3	0	0	0	0	0	0	0	0	1	0	0	.4	34.9	2.8	107	1				0	0	0	1	0	1	0	1	1	1	0	0	0	0	0	0	0	1	0	0
1	5	0	0	0	0	0	0	0	0	1	0	0	239	250	250	250	1				0	1	0	1	1	1	1	0	0	0	0	0	0	0	0	0	0	1	1	0
2	1	0	0	1	0	0	0	0	0	1	0	0	155	157	250	243	1				0	1	0	1	1	1	0	0	0	0	0	0	0	0	0	0	0	1	0	0
1	1	1	0	0	0	0	0	0	0	0	0	0	250		250	250	1				0	1	1	1	1	1	1	0	0	0	0	0	0	0	0	0	0			0
2	3	0	1	0	0	0	0	0	0	1	0	0	243	166	250	250	1				0	1	0	1	1	1	1	0	0	0	0	0	0	0	0	0	0	1	0	0
2	3	0	0	0	0	0	0	0	0	1	0	0	250	250	250	250	1				0	1	1	1	1	1	1	0	0	0	0	0	0	0	0	0	0	1	1	0
1	1	1	0	1	0	0	0	0	0	0	0	0	.4	21.6	.59	7.65	1				0	0	0	0	0	1	0	0	0	0	0	0	0	0	0	0	0	1	0	0
1	1	0	0	0	0	0	0	0	0	0	0	0	72.59999999999999	218		250	0	1	1	1		1	0			1	1							0				1	0	0
2	3	0	0	0	0	0	0	0	0	0	0	0	250	250		250	0	1	1	1		1	1			1	1							0				1	1	0
2	3	0	0	1	0	0	0	0	0	0	0	0	.4	60.1	.993	75	1				0	0	0	1	0	1	0	0	0	0	0	0	0	0	0	0	0	1	0	0
1	1	0	0	0	0	0	0	0	0	1	0	0	114	250	250	250	1				0	1	0	1	1	1	1	0	0	0	0	0	0	0	0	0	0	1	1	0
1	3	0	0	0	0	0	0	0	0	1	0	0	.4	8.529999999999999	.4	12	1				0	0	0	0	0	1	0	0	0	0	0	0	0	0	0	0	0	1	0	0
2	2	0	0	0	0	0	0	0	0	1	0	0	250	250	250	250	1				0	1	1	1	1	1	1	0	0	0	0	0	0	0	0	0	0	1	1	0
1	3	0	0	0	0	0	0	0	0	1	0	0	67.7	250	250	250	1				0	1	0	1	1	1	1	0	0	0				0	0	0	0	1	1	0
2	3	0	0	0	0	0	0	0	0	1	0	0	.4	9.42	2.49	20.9	1				0	0	0	1	0	1	0	0	0	0	0	0	0	0	0	0	0	1	0	0
2	3	0	0	1	0	0	0	0	0	1	0	0	87.2	250	250	250	1				0	1	0	1	1	1	1	0	0	0	0	0	0	0	0	0	0	1	1	0
2	3	0	0	1	0	0	0	0	0	0	0	0	.4				1				0	0	0					0	0	0				0	0	0	0
1	3	0	0	0	0	0	0	0	0	0	0	0	250	250		250	0	1	1	1		1	1			1	1							0				1	1	0
1	3	0	0	0	0	0	0	1	0	0	0	0	149	110	250	197	1				0	1	0	1	1	1	0	1	1	1	0	0	0	0	0	0	0	1	0	0
1	3	0	0	0	0	0	0	0	0	0	0	0	.4				0	0	1	1		0	0								0			0	0					0
1	3	0	1	0	0	0	0	0	0	0	0	0	57.2	145	86.09999999999999	250	1				0	1	0	1	0	1	1	0	0	0	0	0	0	0	0	0	0	1	0	0
2	1	1	0	0	0	0	0	0	0	1	0	0	.4		.442	42.7	1				0	0	0	0	0	1	0	0	0	0	0	0	0							0
2	3	0	0	0	0	0	0	0	0	0	0	0	250				0	0	1	1		1	1								0			0	0					0
2	3	0	0	0	0	0	0	0	0	0	0	0	.4			49.2	0	1	1	1		0	0			1	0							0						0
2	1	0	0	0	0	0	0	0	0	1	0	0	.4	95.3	.464	204	1				0	0	0	0	0	1	0	0	0	0	0	0	0	0	0	0	0	1	0	0
2	3	0	0	0	0	0	0	0	0	1	0	0	119	250	250	250	1				0	1	0	1	1	1	1	0	0	0	0	0	0	0	0	0	0	1	1	0
1	1	0	0	0	0	0	0	0	0	0	0	0	50.7	250		250	0	1	1	1		1	0			1	1							0				1	1	0
2	3	0	0	0	0	0	0	1	0	0	0	0	.4	23	1.07	37.7	1				0	0	0	1	0	1	0	1	1	1	0	0	0	0	0	0	0	1	0	0
2	3	0	0	0	0	0	0	0	0	1	0	0	.4	15.2	.97	10.4	1				0	0	0	1	0	1	0	0	0	0	0	0	0	0	0	0	0	1	0	0
2	3	0	0	1	0	0	0	0	0	1	0	0	226	250	250	250	1				0	1	0	1	1	1	1	0	1	1	0	0	0	0	0	0	0	1	1	0
1	3	1	0	1	0	0	0	0	0	1	0	0	.4	37.8	.507	34.8	1				0	0	0	0	0	1	0	1	1	1	0	0	0	0	0	0	0	1	0	0
1	1	0	0	0	0	0	0	0	0	1	0	0	229	250	250	250	1				1	1	0	1	1	1	1	1	1	1	0	0	0	0	0	0	0	1	1	0
1	3	0	0	0	0	0	0	0	0	1	0	0	250	250	250	250	1				0	1	1	1	1	1	1	0	0	1	0	0	0	0	0	0	0	1	1	0
1	3	0	0	0	0	0	0	0	0	0	0	0	.4	250		34.3	0	1	1	1		0	0			1	0							0				1	1	0
2	3	1	0	1	0	0	0	0	0	1	0	0	.4		2.18		1				0	0	0	1	0			0	0	0	0	0	0	0	0	0	0			0
1	1	0	0	0	0	0	0	0	0	1	0	0		218	250	250	1				0			1	1	1	1	0	0	0	0	0	0	0	0	0	0	1	0	0
2	9	0	0	1	0	0	0	0	0	0	0	0	106	250	250	250	1				0	1	0	1	1	1	1	0	0	0	0	0	0	0	0	0	0	1	1	0
1	3	0	0	0	0	0	0	0	0	1	0	0		250	250	250	1				0			1	1	1	1	0	0	0	0	0	0	0	0	0	0	1	1	0
1	3	0	0	0	0	0	0	0	0	0	0	0	176	250		250	0	1	1	1		1	0			1	1							0				1	1	0
2	2	1	0	1	0	0	0	0	0	0	0	0	88.09999999999999	131	162	161	1				0	1	0	1	0	1	0	0	0	0	0	0	0	0	0	0	0	1	0	0
1	1	0	0	0	0	0	0	0	0	1	0	0	250	250	250	250	1				0	1	1	1	1	1	1	0	1	1	0	0	0	0	0	0	0	1	1	0
1	1	0	0	0	0	0	0	0	0	1	0	0	.4	14.1	.4	13	1				0	0	0	0	0	1	0	0	0	0	0	0	0	0	0	0	0	1	0	0
1	1	0	0	0	0	0	0	0	0	1	0	0	.4	42.2	13.7		1				0	0	0	1	0			0	0	0	0	0	0	0	0	0	0	1	0	0
1	3	1	0	0	0	0	0	0	0	1	0	0	.4	89.90000000000001	2.19	218	1				0	0	0	1	0	1	0	1	1	1	0	0	0	0	0	0	0	1	0	0
2	1	0	0	0	0	0	0	0	0	1	0	0	250	250	250	250	1				0	1	1	1	1	1	1	0	0	0	0	0	0	0	0	0	0	1	1	0
1	3	0	0	0	0	0	0	0	0	1	0	0	.4	113	.4	22.8	1				0	0	0	0	0	1	0	0	0	0	0	0	0	0	0	0	0	1	0	0
1	1	0	0	1	0	0	0	0	0	1	0	0	250	250	250	250	1				0	1	1	1	1	1	1	0	0	0	0	0	0	0	0	0	0	1	1	0
2	2	0	0	0	0	0	0	0	0	0	0	0	.4	250			0	0	1	1		0	0					0			0			0	0			1	1	0
2	3	0	0	0	0	0	0	0	0	1	0	0	.4	20.3	.506	11.1	1				0	0	0	0	0	1	0	0	0	0	0	0	0	0	0	0	0	1	0	0
1	3	0	0	0	0	0	0	0	0	1	0	0	142	250	250	250	1				0	1	0	1	1	1	1	0	0	0	0	0	0	0	0	0	0	1	1	0
1	1	0	0	0	0	0	0	0	0	1	0	0		113	250	166	1				0			1	1	1	0	0	0	0	0	0	0	0	0	0	0	1	0	0
2	3	0	0	1	0	0	0	0	0	1	0	0	250	250	250	250	1				0	1	1	1	1	1	1	0	0	0	0	0	0	0	0	0	0	1	1	0
1	3	0	0	1	0	0	0	0	0	1	0	0	.4	62.7	.667	137	1				0	0	0	0	0	1	0	1	1	1	0	0	0	0	0	0	0	1	0	0
2	1	0	0	0	0	0	0	0	0	1	0	0	.4	66.59999999999999	.894	169	1				0	0	0	1	0	1	0	0	0	0	0	0	0	0	0	0	0	1	0	0
2	3	0	0	1	0	0	0	0	0	0	0	0	250	250	250	250	1				1	1	1	1	1	1	1	1	1	1				0	0	0	0	1	1
1	3	0	0	0	0	0	0	0	0	0	0	0	.4	250		114	0	1	1	1		0	0			1	0							0				1	1	0
2	3	0	0	0	0	0	0	0	0	0	0	0	148	250		250	0	1	1	1		1	0			1	1											1	1
2	1	0	0	0	0	0	0	0	0	1	0	0		35.5	5.77	56.9	1				0			1	0	1	0	1	1	1	0	0	0	0	0	0	0	1	0	0
1	3	0	0	0	0	0	0	0	0	1	0	0	198	250	250	250	1				0	1	0	1	1	1	1	0	0	0	0	0	0	0	0	0	0	1	1	0
2	3	0	0	0	0	0	0	0	0	1	0	0	189	250	250	250	1				0	1	0	1	1	1	1	0	0	0	0	0	0	0	0	0	0	1	1	0
1	3	1	0	1	0	0	0	0	0	1	0	0	.4	68.8	11.2	45.9	1				0	0	0	1	0	1	0	0	0	0	0	0	0	0	0	0	0	1	0	0
1	2	0	0	1	0	0	0	0	0	0	0	0	250	250	250	250	1				0	1	1	1	1	1	1	0	0	0	0	0	0	0	0	0	0	1	1	0
2	3	0	0	0	0	0	0	0	0	1	0	0	.4	17.3	.577	33.3	1				1	0	0	0	0	1	0	1	1	1	0	0	0	0	0	0	0	1	0	0
1	3	1	0	0	0	0	0	0	0	1	0	0		226	.4	30.6	1				0			0	0	1	0	0	0	0	0	0	0	0	0	0	0	1	0	0
1	1	0	0	0	0	0	0	0	0	1	0	0	.4	158	1.19	41.4	1				0	0	0	1	0	1	0	0	0	0	0	0	0	0	0	0	0	1	0	0
1	1	0	1	0	0	0	0	0	0	1	0	0	.4	63.5	4.9	77.7	1				0	0	0	1	0	1	0	0	0	0	0	0		0	0	0	0	1	0	0
2	3	0	0	1	0	0	0	0	0	1	0	0	54.1	216	250	250	1				0	1	0	1	1	1	1	0	0	0	0	0	0	0	0	0	0	1	0	0
1	1	1	0	0	0	0	0	0	0	1	0	0	.4	.886	.4	.4	1				0	0	0	0	0	0	0	0	1	1	0	0	0	0	0	0	0	1	0	0
2	3	0	0	1	0	0	0	0	0	1	0	0	111	250	250	250	1				0	1	0	1	1	1	1	0	0	0	0	0	0	0	0	0	0	1	1	0
2	3	0	0	0	0	0	0	0	0	1	0	0	.4	43.7	3.62	159	1				0	0	0	1	0	1	0	0	0	0	0	0	0	0	0	0	0	1	0	0
1	2	0	0	0	0	0	0	0	0	1	0	0	.4	250	250	250	1				1	0	0	1	1	1	1	1	1	1	1	1	1	0	0	0	0	1	1	1
1	3	1	0	0	0	0	0	0	0	1	0	0	.4	26.7	2.68	75.2	1				0	0	0	1	0	1	0	0	0	0	0	0	0	0	0	0	0	1	0	0
2	1	0	0	0	0	0	0	0	0	1	0	0	.4	41.3	1.5	23.8	1				0	0	0	1	0	1	0	0	0	0	0	0	0	0	0	0	0	1	0	0
2	3	0	0	1	0	0	0	0	0	0	0	0	171	250	250	250	1				0	1	0	1	1	1	1	0	0	0	0	0	0	0	0	0	0	1	1	0
1	3	0	0	1	0	0	0	0	0	1	0	0	208	250	250	250	1				1	1	0	1	1	1	1	1	1	1	0	0	0	0	0	0	0	1	1	0
1	3	0	0	1	0	0	0	0	0	0	0	0	250	250	250	250	1				0	1	1	1	1	1	1	0	0	0	0	0	0	0	0	0	0	1	1	0
1	1	0	0	1	0	0	0	0	0	1	0	0	13.7	179	250	250	1				0	1	0	1	1	1	1	0	0	0	0	0	0	0	0	0	0	1	0	0
2	3	0	0	0	0	0	0	0	0	1	0	0	1.27	37.5	24.8	49.9	1				0	1	0	1	0	1	0	0	0	0	0	0	0	0	0	0	0	1	0	0
2	2	0	0	0	0	0	0	0	0	1	0	0		17.8	17.5	69.7	1				0			1	0	1	0	0	0	0	0	0	0	0	0	0	0	1	0	0
1	3	0	0	1	0	0	0	0	0	0	0	0	250	250	250	250	1				0	1	1	1	1	1	1	0	0	0	0	0	0	0	0	0	0	1	1	0
1	1	0	0	0	0	0	0	0	0	1	0	0	.4	16.2	.4	1.15	1				1	0	0	0	0	1	0	1	1	1	0	0	0	0	0	0	0	1	0	0
2	1	0	0	0	0	0	0	0	0	1	0	0	.4	4.67	3.23	14.7	1				0	0	0	1	0	1	0	0	0	0	0	0	0	0	0	0	0	1	0	0
1	1	1	0	1	0	0	0	0	0	0	0	0	.4	90.8	2	92	1				0	0	0	1	0	1	0	0	0	0	0	0	0	0	0	0	0	1	0	0
1	3	0	0	0	0	0	0	0	0	1	0	0	.4	32.4	3.21	42.4	1				0	0	0	1	0	1	0	0	0	0	0	0	0	0	0	0	0	1	0	0
2	1	0	0	0	0	0	0	0	0	1	0	0	110	250	250	250	1				0	1	0	1	1	1	1	1	1	1	0	0	0	0	0	0	0	1	1	0
2	3	0	0	0	0	0	0	0	0	1	0	0	.4	72.2	4.32	250	1				0	0	0	1	0	1	1	0	0	0	0	0	0	0	0	0	0	1	0	0
1	3	1	0	0	0	0	0	0	0	0	0	0	122	250	250	250	1				0	1	0	1	1	1	1	0	0	0	0	0	0	0	0	0	0	1	1	0
1	3	1	0	1	0	0	0	0	0	0	0	0	.4	14.5	.624	80.59999999999999	1				0	0	0	0	0	1	0	0	0	0	0	0	0	0	0	0	0	1	0	0
2	3	0	0	1	0	0	0	0	0	0	0	0		250	250	250	1				0			1	1	1	1	1	1	1	0	0	0	0	0	0	0	1	1	0
2	3	0	0	0	0	0	0	1	0	1	0	0	6.65	73.40000000000001	250	148	1				0	1	0	1	1	1	0	0	0	0	0	0	0	0	0	0	0	1	0	0
2	9	0	0	0	0	0	0	0	0	1	0	0	.4	84.7	.4	92	1				0	0	0	0	0	1	0	1	1	1	0	0	0	0	0	0	0	1	0	0
2	1	0	0	1	0	1	0	0	0	0	0	0	102	250	250	250	1				0	1	0	1	1	1	1	0	0	0	0	0	0	0	0	0	0	1	1	0
1	5	1	0	1	0	0	0	0	0	1	0	0	.4	8.34	.4	11.1	1				0	0	0	0	0	1	0	0	0	0	0	0	0	0	0	0	0	1	0	0
1	1	0	0	1	1	0	0	0	0	1	0	0		250	250	250	1				0			1	1	1	1	0	0	0	0	0	0	0	0	0	0	1	1	0
2	9	0	0	0	0	0	0	0	0	1	0	0	.4	63.4	2.9	191	1				0	0	0	1	0	1	0	0	0	0	0	0	0	0	0	0	0	1	0	0
1	3	0	0	0	0	0	0	0	0	1	0	0	39.3	104	189	167	1				0	1	0	1	0	1	0	0	0	0	0	0	0	0	0	0	0	1	0	0
1	3	0	0	0	0	0	0	0	0	0	0	0	250	250		250	0	1	1	1		1	1			1	1							0				1	1	0
1	1	0	0	0	0	0	0	0	0	0	0	0	.4	203		202	0	1	1	1	0	0	0			1	0							0				1	0	0
1	1	0	0	1	0	0	0	0	0	0	0	0	.4	66	3.82	64.2	1				0	0	0	1	0	1	0	0	0	0	0	0	0	0	0	0	0	1	0	0
1	1	0	0	0	0	0	0	0	0	0	0	0	222	250		250	0	1	1	1		1	0			1	1							0				1	1	0
2	3	0	0	0	0	0	0	1	0	0	0	0	55	178	250	250	1				0	1	0	1	1	1	1	0	0	0	0	0	0	0	0	0	0	1	0	0
2	3	0	0	1	0	0	0	0	0	0	0	0	.4	15.4	1.35	24.9	1				0	0	0	1	0	1	0	0	0	0	0	0	0	0	0	0	0	1	0	0
2	3	0	0	0	0	0	0	0	0	1	0	0	250	250	250	250	1				0	1	1	1	1	1	1	0	0	0	0	0	0	0	0	0	0	1	1	0
1	3	0	0	0	0	0	0	0	0	0	0	0	250	250		250	0	1	1	1		1	1			1	1											1	1
2	9	0	1	0	0	0	0	0	0	1	0	0	.4	208	.4	27.9	1				0	0	0	0	0	1	0	0	0	0	0	0	0	0	0	0	0	1	0	0
2	3	1	0	1	0	0	0	0	0	1	0	0	229	250	250	250	1				0	1	0	1	1	1	1	0	0	0	0	0	0	0	0	0	0	1	1	0
1	3	0	0	0	0	0	0	0	0	1	0	0	64.59999999999999		250		1				0	1	0	1	1			0	0	0	0	0	0	0	0	0	0			0
1	1	0	0	1	0	0	0	0	0	1	0	0	.4	71.2	1.63	73.5	1				0	0	0	1	0	1	0	0	0	0	0	0	0	0	0	0	0	1	0	0
2	3	0	0	0	0	0	0	0	0	0	0	0	173	250		250	0	1	1	1		1	0			1	1							0				1	1	0
1	3	0	0	0	0	0	0	0	0	1	0	0	67	190	250	250	1				0	1	0	1	1	1	1	0	0	0	0	0	0	0	0	0	0	1	0	0
2	3	0	0	1	0	0	0	0	0	0	0	0	.4	11.8		27.1	1				0	0	0			1	0	0	0	0	0	0	0	0	0	0	0	1	0
2	3	0	0	0	0	0	0	0	0	1	0	0	.4	55.7	16.1	177	1				1	0	0	1	0	1	0	1	1	1	0	0	0	0	0	0	0	1	0	0
2	2	1	0	1	0	0	0	0	0	1	0	0	250	250	250	250	1				0	1	1	1	1	1	1	0	0	0	0	0	0	0	0	0	0	1	1	0
2	3	0	0	0	0	0	0	0	0	1	0	0	225	250	250	250	1				0	1	0	1	1	1	1	1	1	1	0	0	0	0	0	0	0	1	1	0
1	3	0	0	0	0	0	0	0	0	1	0	0	73.5	97.7	250	190	1				0	1	0	1	1	1	0	0	0	0	0	0	0	0	0	0	0	1	0	0
1	1	0	0	0	0	0	0	1	0	0	0	0	.4	54.5	2.69	41.8	1				0	0	0	1	0	1	0	0	0	0	0	0	0	0	0	0	0	1	0	0
1	3	0	1	0	0	0	0	0	0	1	0	0	13	98.59999999999999	250	154	1				0	1	0	1	1	1	0	0	0	0	0	0	0	0	0	0	0	1	0	0
2	2	0	0	0	0	0	0	0	0	1	0	0	182	250	250	250	1				0	1	0	1	1	1	1	0	0	0	0	0	0	0	0	0	0	1	1	0
1	1	0	1	0	0	0	0	0	0	0	0	0	.4	47.7	1.79	92.8	1				0	0	0	1	0	1	0	0	0	0	0	0	0	0	0	0	0	1	0	0
1	3	1	0	0	0	0	0	0	0	0	0	0	.4	73.90000000000001	11.2	57.3	1				0	0	0	1	0	1	0	0	0	0	0	0	0	0	0	0	0	1	0	0
1	3	0	1	0	1	0	0	0	0	0	0	0	250	250	250	250	1				0	1	1	1	1	1	1	0	0	0	0	0	0	0	0	0	0	1	1	0
2	3	0	0	1	0	0	0	0	0	0	0	0	71.90000000000001	250	250	250	1				0	1	0	1	1	1	1	0	0	0	0	0	0	0	0	0	0	1	1	0
2	3	0	0	0	0	0	0	0	0	1	0	0	96.59999999999999	179	250	250	1				0	1	0	1	1	1	1	0	0	0	0	0	0	0	0	0	0	1	0	0
2	3	0	0	0	0	0	0	0	0	1	0	0	.4	16.9	1.21	48.3	1				0	0	0	1	0	1	0	0	0	1	0	0	0	0	0	0	0	1	0	0
2	3	0	0	0	0	0	0	0	0	1	0	0	250	250	250	250	1				0	1	1	1	1	1	1	0	0	0	0	0	0	0	0	0	0	1	1	0
1	2	0	0	0	0	0	0	0	0	1	0	0	.4	.4	.4	.456	1				0	0	0	0	0	0	0	0	0	0	0	0	0	0	0	0	0	0	0	0
2	3	0	0	1	0	0	0	0	0	1	0	0	187	250	250	250	1				0	1	0	1	1	1	1	0	0	0	0	0	0	0	0	0	0	1	1	0
1	1	1	0	0	0	0	0	0	0	0	0	0	.4	14.8	4.89		1				0	0	0	1	0			0	0	0	0	0	0	0	0	0	0	1	0	0
2	1	0	0	0	0	0	0	0	0	1	0	0	.4	5.58		29.5	1				0	0	0			1	0	0	0	0	0	0	0					1	0	0
2	1	0	1	0	0	0	0	0	0	1	0	0		4.83			1				0							0	0	0	0	0	0	0	0	0	0	1	0	0
1	2	0	0	1	0	0	0	0	0	0	0	0	.4	94.2	7.56	250	1				0	0	0	1	0	1	1	0	0	0	0	0	0	0	0	0	0	1	0	0
1	3	0	0	0	0	0	0	0	0	0	0	0	250	250		250	0	1	1	1		1	1			1	1							0				1	1	0
2	3	0	0	0	0	0	0	0	0	1	0	0	118	250	250	250	1				0	1	0	1	1	1	1	0	0	0	0	0	0	0	0	0	0	1	1	0
1	3	1	0	1	0	0	0	0	0	1	0	0	250	250	250	250	1				0	1	1	1	1	1	1	0	0	0	0	0	0	0	0	0	0	1	1	0
2	3	0	0	0	0	0	0	0	0	1	0	0	.4		4.05	13.5	1				1	0	0	1	0	1	0	1	1	1	0	0	0	0	0	0	0			0
2	3	0	0	0	0	0	0	0	0	1	0	0	138	250	250	250	1				0	1	0	1	1	1	1	0	0	0	0	0	0	0	0	0	0	1	1	0
2	3	1	0	0	0	0	0	0	0	1	0	0	250	250	250	250	1				0	1	1	1	1	1	1	0	0	0	0	0	0	0	0	0	0	1	1	0
1	3	0	0	0	0	0	0	0	0	0	0	0	.4			.5659999999999999	0	1	1	1		0	0			0	0							0						0
2	3	0	0	0	0	0	0	0	0	1	0	0	250	250	250		1				0	1	1	1	1			0	0	0	0	0	0	0	0	0	0	1	1	0
2	3	0	1	1	0	0	0	0	0	0	0	0	90.09999999999999	250	250	212	1				0	1	0	1	1	1	0	0	0	0	0	0	0	0	0	0	0	1	1	0
2	3	0	0	1	0	0	0	0	0	1	0	0		250	250	250	1				0			1	1	1	1	0	0	0	0	0	0	0	0	0	0	1	1	0
2	2	1	0	1	0	0	0	0	0	1	0	0	86.09999999999999	187	250	250	1				0	1	0	1	1	1	1	0	0	0	0	0	0	0	0	0	0	1	0	0
1	2	0	0	0	0	0	0	0	0	1	0	0	.4	38.5	12.9	49.7	1				0	0	0	1	0	1	0	0	0	0	0	0	0	0	0	0	0	1	0	0
2	5	0	0	1	0	0	0	0	0	1	0	0	138	250	250	250	1				0	1	0	1	1	1	1	0	0	0	0	0	0	0	0	0	0	1	1	0
2	3	0	0	0	0	0	0	0	0	0	0	0	242	250		250	0	1	1	1		1	0			1	1							0				1	1	0
2	3	0	0	0	0	0	0	0	0	1	0	0	.4	250	30.5	250	1				0	0	0	1	0	1	1	0	0	0	0	0	0	0	0	0	0	1	1	0
2	3	0	0	0	0	0	0	0	0	1	0	0	250	250	250	250	1				0	1	1	1	1	1	1	1	1	1	0	0	0	0	0	0	0	1	1	0
1	3	0	0	0	0	0	0	0	0	1	0	0	.4	18	2.66	26.7	1				0	0	0	1	0	1	0	0	0	0	0	0	0	0	0	0	0	1	0	0
1	1	0	0	0	0	0	0	0	0	0	0	0	.4	250		81.09999999999999	0	1	1	1		0	0			1	0							0				1	1	0
2	3	1	0	0	0	0	0	0	0	1	0	0	187	216	250	250	1				0	1	0	1	1	1	1	0	0	0	0	0	0	0	0	0	0	1	0	0
2	3	1	0	1	0	0	0	0	0	0	0	0	.4				1				0	0	0					0	0	0	0	0	0	0	0	0	0
2	3	0	0	0	0	0	0	0	0	1	0	0	110	250	250	250	1				0	1	0	1	1	1	1	0	0	0	0	0	0	0	0	0	0	1	1	0
2	2	0	0	0	0	0	0	0	0	0	0	0	250				0	0	0	0		1	1								0	0	0	0	0	0	0			0
1	3	0	1	0	0	0	0	0	0	0	0	0	102	198	250	250	1				0	1	0	1	1	1	1	0	0	0	0	0	0	0	0	0	0	1	0	0
2	3	1	0	0	0	0	0	0	0	0	0	0	250	250	250		1				0	1	1	1	1			0	0	0	0	0	0	0	0	0	0	1	1	0
1	3	0	0	1	0	0	0	0	0	1	0	0	250	250	250	250	1				0	1	1	1	1	1	1	0	0	0	0	0	0	0	0	0	0	1	1	0
2	3	0	0	0	0	0	0	0	0	0	0	0	.4	250		1.65	0	1	1	1		0	0			1	0							0				1	1	0
2	3	1	0	1	0	0	0	0	0	1	0	0	250		250		1				0	1	1	1	1			0	0	0	0	0	0	0	0	0	0			0
2	3	0	0	1	0	0	0	0	0	1	0	0	.4	55	2.39	147	1				0	0	0	1	0	1	0	0	0	0	0	0	0	0	0	0	0	1	0	0
2	3	0	0	0	0	0	0	0	0	0	0	0	.4	85.40000000000001	20.9	250	1				0	0	0	1	0	1	1	0	0	0	0	0	0	0	0	0	0	1	0	0
1	3	0	0	1	0	0	0	0	0	0	0	0	250	250	250	250	1				0	1	1	1	1	1	1	0	0	0	0	0	0	0	0	0	0	1	1	0
2	5	0	0	0	0	0	0	0	0	1	0	0	.4	250	.4	89.7	1				0	0	0	0	0	1	0	1	1	1	0	0	0	0	0	0	0	1	1	0
2	3	0	0	0	0	0	0	0	0	0	0	0	26	250		250	0	1	1	1		1	0			1	1							0				1	1	0
2	3	0	0	0	0	0	0	0	0	0	0	0	.4	6.05		12.9	0	1	1	1		0	0			1	0							0				1	0	0
2	3	0	0	0	0	0	0	0	0	1	0	0	.4	250	3.73	75.5	1				0	0	0	1	0	1	0	0	0	0	0	0	0	0	0	0	0	1	1	0
1	1	1	0	1	0	0	0	0	0	1	0	0	250	250	250	250	1				0	1	1	1	1	1	1	0	0	0	0	0	0	0	0	0	0	1	1	0
2	3	1	0	0	0	0	0	0	0	0	0	0	.4		1.17		1				0	0	0	1	0			0	0	0	0	0	0	0	0	0	0			0
2	3	0	0	1	0	0	0	0	0	1	0	0	.4	250	6.13	26.4	1				0	0	0	1	0	1	0	1	1	1	0	0	0	0	0	0	0	1	1	0
1	3	0	0	1	0	0	0	0	0	1	0	0	250	250	250		1				0	1	1	1	1			0	0	0	0	0	0	0	0	0	0	1	1	0
1	3	0	0	1	0	0	0	0	0	1	0	0	.4	72.90000000000001	6.67	250	1				0	0	0	1	0	1	1	0	0	0	0	0	0	0	0	0	0	1	0	0
2	3	0	0	1	0	0	0	0	0	1	0	0	.4		3.68		1				0	0	0	1	0			0	0	0	0	0	0	0	0	0	0			0
2	3	0	1	0	0	0	0	0	0	0	0	0	.4	51.1	2.44	99.59999999999999	1				0	0	0	1	0	1	0	0	0	0	0	0	0	0	0	0	0	1	0	0
2	3	0	0	0	0	0	0	0	0	1	0	0	20.7	35.7	164	75	1				0	1	0	1	0	1	0	0	0	0	0	0	0	0	0	0	0	1	0	0
1	3	0	0	0	0	0	0	1	0	1	0	0	250	250	250	250	1				0	1	1	1	1	1	1	0	0	0	0	0	0	0	0	0	0	1	1	0
1	3	0	0	1	0	0	0	0	0	1	0	0	86.09999999999999	130	240	232	1				1	1	0	1	0	1	0	1	1	1	0	0	0	0	0	0	0	1	0	0
2	3	0	0	0	0	0	0	0	0	1	0	0	.4	30.1	9.58		1				0	0	0	1	0			0	0	0	0	0	0	0	0	0	0	1	0	0
1	3	0	0	0	0	0	0	0	0	1	0	0	250	250	250	250	1				0	1	1	1	1	1	1	0	0	0	0	0	0	0	0	0	0	1	1	0
2	3	0	0	0	0	0	0	0	0	0	0	0	61.5	250		250	0	1	1	1		1	0			1	1							0				1	1	0
2	1	0	0	0	0	0	0	0	0	1	0	0	163	163	250	245	1				1	1	0	1	1	1	0	1	1	1	0	0	0	0	0	0	0	1	0	0
1	3	0	0	0	0	0	0	0	0	1	0	0	.4	82.3	.4	81.90000000000001	1				0	0	0	0	0	1	0	1	1	1	0	0	0	0	0	0	0	1	0	0
1	3	0	0	0	0	0	0	0	0	1	0	0	42.5	74.40000000000001	237	128	1				0	1	0	1	0	1	0	0	0	0	0	0	0	0	0	0	0	1	0	0
2	1	0	0	0	0	0	0	0	0	1	0	0	116	250	250	250	1				0	1	0	1	1	1	1	0	0	0	0	0		0	0	0	0	1	1	0
1	3	0	0	0	0	0	0	0	0	1	0	0	5.35	133	250	222	1				0	1	0	1	1	1	0	0	0	0	0	0	0	0	0	0	0	1	0	0
2	3	1	0	0	0	0	0	0	0	1	0	0	250	250	250	250	1				0	1	1	1	1	1	1	0	0	0	0	0	0	0	0	0	0	1	1	0
1	3	0	0	0	0	0	0	1	0	0	0	0	250	250	250	250	1				0	1	1	1	1	1	1	0	0	0	0	0	0	0	0	0	0	1	1
1	1	0	0	0	0	0	0	0	0	1	0	0	138	250	250	250	1				0	1	0	1	1	1	1	0	0	0	0	0	0	0	0	0	0	1	1	0
2	3	0	0	0	0	0	0	0	0	0	0	0					0	0	0	0											0	0	0	0	0	0	0			0
1	1	0	0	0	0	0	0	0	0	1	0	0	78.8	250	250	250	1				0	1	0	1	1	1	1	0	0	0	0	0	0	0	0	0	0	1	1	0
2	1	0	0	0	0	0	0	0	0	1	0	0	.4	250	24.5	250	1				0	0	0	1	0	1	1	1	1	1	0	0	0	0	0	0	0	1	1	0
1	3	0	0	0	0	0	0	0	0	1	0	0	125	250	250		1				1	1	0	1	1			1	1	1	0	0	0	0	0	0	0	1	1	0
2	3	0	0	0	0	0	0	0	0	1	0	0		250	250	250	1				0			1	1	1	1	0	0	0	0	0	0	0	0	0	0	1	1	0
1	3	0	0	0	1	0	0	0	0	1	0	0		250	250	250	1				0			1	1	1	1	1	1	1	0	0	0	0	0	0	0	1	1	0
2	2	0	0	0	0	0	0	0	0	1	0	0	.4	11.3	7.97	44.6	1				0	0	0	1	0	1	0	0	0	0	0	0	0	0	0	0	0	1	0	0
2	3	0	0	0	0	0	0	0	0	1	0	0	.4	46.5	2.41	172	1				0	0	0	1	0	1	0	0	0	0	0	0	0	0	0	0	0	1	0	0
2	3	0	0	0	0	0	0	0	0	1	0	0	67.40000000000001	134	250	188	1				0	1	0	1	1	1	0	0	0	0	0	0	0	0	0	0	0	1	0	0
1	3	0	0	0	0	1	0	0	0	0	0	0	.4	74.8	15.5	173	1				0	0	0	1	0	1	0	0	0	0	0	0	0	0	0	0	0	1	0	0
2	3	0	0	0	0	0	0	0	0	0	0	0	.4	250		50.3	0	1	1	1		0	0			1	0							0				1	1	0
1	3	0	0	0	0	0	0	0	0	1	0	0	250	250	250	250	1				0	1	1	1	1	1	1	0	0	0	0	0	0	0	0	0	0	1	1	0
1	3	1	0	0	0	0	0	0	0	1	0	0	250	250	250	250	1				0	1	1	1	1	1	1	0	0	0	0	0	0	0	0	0	0	1	1	0
1	1	0	0	0	0	0	0	0	0	0	0	0	250			250	0	1	1	1		1	1			1	1							0						0
2	3	0	0	1	0	0	0	0	0	0	0	0	250	250	250	250	1				0	1	1	1	1	1	1	0	0	0	0	0	0	0	0	0	0	1	1	0
2	3	0	0	0	0	0	0	0	0	1	0	0	.4	24.1	8.369999999999999	108	1				0	0	0	1	0	1	0	0	0	0	0	0	0	0	0	0	0	1	0	0
1	3	0	0	1	0	0	0	0	0	1	0	0	49.3	187	250	250	1				0	1	0	1	1	1	1	0	0	0	0	0	0	0	0	0	0	1	0	0
2	3	0	0	0	0	0	0	0	0	1	0	0	25.5	85.90000000000001	250	250	1				0	1	0	1	1	1	1	0	0	0	0	0	0	0	0	0	0	1	0	0
1	3	1	0	0	0	0	0	0	0	0	0	0	.4	250	1.77	97.40000000000001	1				0	0	0	1	0	1	0	1	1	1	0	0	0	0	0	0	0	1	1	0
2	3	0	0	1	0	0	0	0	0	1	0	0	141	184	250	250	1				0	1	0	1	1	1	1	0	0	0	0	0	0	0	0	0	0	1	0	0
1	1	0	0	0	0	0	0	0	0	1	0	0	241	250	250	250	1				0	1	0	1	1	1	1	0	0	0	0	0	0	0	0	0	0	1	1	0
1	1	0	0	0	0	0	0	0	0	0	0	0	.4	44.3		2.06	0	1	1	1		0	0			1	0							0				1	0	0
2	3	0	1	0	0	0	0	0	0	1	0	0	.4	29.4	1.05	36.2	1				0	0	0	1	0	1	0	0	0	0	0	0	0	0	0	0	0	1	0	0
1	3	0	1	0	0	0	0	0	0	0	0	0	.4	57.8	6.21	54.9	1				0	0	0	1	0	1	0	0	0	0	0	0	0	0	0	0	0	1	0	0
2	3	0	0	0	0	0	0	0	0	0	0	0	87.40000000000001			250	0	1	1	1		1	0			1	1							0						0
2	3	0	0	0	0	0	0	0	0	1	0	0	250		250	250	1				0	1	1	1	1	1	1	0	0	0	0	0	0	0	0	0	0			0
2	3	0	0	0	0	0	0	0	0	1	0	0	250		250		1				0	1	1	1	1			0	0	0	0	0	0	0	0	0	0			0
2	4	0	0	0	0	0	0	0	0	1	0	0	.4	11.8	1.32	13.5	1				0	0	0	1	0	1	0	0	0	0	0	0	0	0	0	0	0	1	0	0
1	3	0	0	0	0	0	0	0	0	0	0	0	.4	250		14.1	0	1	1	1		0	0			1	0							0				1	1	0
1	3	0	0	0	0	0	0	0	0	1	0	0		250	250	250	1				0			1	1	1	1	0	0	0	0	0	0	0	0	0	0	1	1	0
1	3	0	0	0	0	0	0	0	0	1	0	0	250	170	250	250	1				0	1	1	1	1	1	1	0	0	0	0	0	0	0	0	0	0	1	0	0
2	3	0	0	0	1	0	0	0	0	1	0	0	184	250	250	250	1				0	1	0	1	1	1	1	0	0	0	0	0	0	0	0	0	0	1	1	0
1	1	0	0	0	0	0	0	0	0	1	0	0	.4	67.5	7.19	113	1				0	0	0	1	0	1	0	0	0	0	0	0	0	0	0	0	0	1	0	0
2	3	0	0	1	0	0	0	0	0	1	0	0	.4	250	250	250	1				1	0	0	1	1	1	1	1	1	1	0	0	0	0	0	0	0	1	1	0
2	3	0	0	1	0	0	0	0	0	0	0	0	16.6	176	250	250	1				0	1	0	1	1	1	1	0	0	0	0	0	0	0	0	0	0	1	0	0
2	3	0	0	1	0	0	0	0	0	0	0	0	226	250	250	250	1				0	1	0	1	1	1	1	0	0	0	0	0	0	0	0	0	0	1	1	0
2	1	0	0	0	0	0	0	1	0	1	0	0	250	250	250	250	1				1	1	1	1	1	1	1	1	1	1	0	0	0	0	0	0	0	1	1	0
1	3	0	0	0	0	0	0	0	0	1	0	0	250	250	250	250	1				0	1	1	1	1	1	1	0	0	0	0	0	0	0	0	0	0	1	1	0
2	3	0	0	0	0	0	0	0	0	1	0	0	250		250		1				0	1	1	1	1			0	0	0	0	0	0	0	0	0	0			0
2	3	0	0	1	0	0	0	0	0	1	0	0	250		250		1				0	1	1	1	1			0	0	0	0	0	0	0	0	0	0			0
1	3	0	0	1	0	0	0	0	0	0	0	0	250	250	250	250	1				0	1	1	1	1	1	1	0	0	0				0	0	0	0	1	1
1	1	1	0	0	0	0	0	0	0	0	0	0	250	250	250	250	1				0	1	1	1	1	1	1	0	0	0	0	0	0	0	0	0	0	1	1	0
1	3	0	0	1	0	0	0	0	0	1	0	0	.4	81.5	.6860000000000001	74.7	1				0	0	0	0	0	1	0	0	0	0	0	0	0	0	0	0	0	1	0	0
2	3	1	0	0	0	0	0	0	0	0	0	0	81.09999999999999		250		1				0	1	0	1	1			0	0	0	0	0	0	0	0	0	0			0
2	1	0	0	1	0	0	0	0	0	1	0	0	250	250	250	250	1				0	1	1	1	1	1	1	0	0	0	0	0	0	0	0	0	0	1	1	0
2	3	0	0	1	0	0	0	0	0	1	0	0		250	250	250	1				0			1	1	1	1	0	0	0	0	0	0	0	0	0	0	1	1	0
2	3	0	0	1	0	0	0	0	0	1	0	0	66.90000000000001	190	250	250	1				0	1	0	1	1	1	1	0	0	0	0	0	0	0	0	0	0	1	0	0
1	3	0	0	0	0	0	0	0	0	1	0	0	105	134	250	216	1				0	1	0	1	1	1	0	0	0	0	0	0	0	0	0	0	0	1	0	0
2	3	0	0	0	0	0	0	0	0	1	0	0	167	250	250	250	1				0	1	0	1	1	1	1	0	0	0	0	0	0	0	0	0	0	1	1	0
1	1	0	0	0	0	0	0	0	0	1	0	0	.4	250	30.5	213	1				0	0	0	1	0	1	0	0	0	0	0	0	0	0	0	0	0	1	1	0
2	3	0	0	1	0	0	0	0	0	0	0	0	250	250	250	250	1				0	1	1	1	1	1	1	0	0	0	0	0	0	0	0	0	0	1	1	0
2	3	0	0	0	0	0	0	0	0	0	0	0	57.1			250	0	1	1	1	1	1	0			1	1							0						0
2	3	0	0	0	0	0	0	0	0	0	0	0	63.6			250	0	1	1	1		1	0			1	1							0						0
2	3	0	0	0	0	0	0	0	0	0	0	0	.4	250		.4	0	1	1	1		0	0			0	0							0				1	1	0
2	3	0	0	0	0	0	0	0	0	1	0	0	250	250	250	250	1				0	1	1	1	1	1	1	0	0	0	0	0	0	0	0	0	0	1	1	0
2	2	0	0	0	0	0	0	1	0	0	0	0	116	173	250	250	1				0	1	0	1	1	1	1	0	0	0	0	0	0	0	0	0	0	1	0	0
2	3	0	0	1	0	0	0	0	0	1	0	0	250	250	250	250	1				0	1	1	1	1	1	1	0	0	0	0	0	0	0	0	0	0	1	1	0
2	1	0	0	0	0	0	0	0	0	1	0	0	59.2	250	250	250	1				0	1	0	1	1	1	1	0	0	0	0	0	0	0	0	0	0	1	1	0
2	3	0	0	1	0	0	0	0	0	1	0	0	134				1					1	0
1	3	0	0	0	0	0	0	0	0	1	0	0	250	250	250	250	1				0	1	1	1	1	1	1	0	0	0	0	0	0	0	0	0	0	1	1	0
1	3	0	0	1	0	0	0	0	0	0	0	0	.4	93.09999999999999	19.1	136	1				0	0	0	1	0	1	0	0	0	0	0	0	0	0	0	0	0	1	0	0
2	3	0	0	0	0	0	0	0	0	1	0	0	250	250	250		1				0	1	1	1	1			0	0	0	0	0	0	0	0	0	0	1	1	0
1	3	0	0	0	0	0	0	0	0	0	0	0	.4				0	0	0	0		0	0								0	0	0	0	0	0	0			0
1	3	0	0	0	0	0	0	0	0	0	0	0	56			250	0	1	1	1		1	0			1	1							0						0
2	1	1	0	0	0	0	0	0	0	1	0	0	.4	5.85	2.26	5.35	1				0	0	0	1	0	1	0	0	0	0	0	0	0	0	0	0	0	1	0	0
1	3	0	0	1	0	0	0	0	0	1	0	0	6	55.4	105	83.09999999999999	1				0	1	0	1	0	1	0	0	0	0	0	0	0	0	0	0	0	1	0	0
2	3	1	0	0	0	0	0	0	0	1	0	0	159	250	250	250	1				0	1	0	1	1	1	1	0	0	0	0	0	0	0	0	0	0	1	1	0
1	3	0	0	0	0	0	0	0	0	1	0	0	.4	66.59999999999999	21.2	228	1				0	0	0	1	0	1	0	0	0	0	0	0	0	0	0	0	0	1	0	0
1	3	0	0	1	0	1	0	0	0	1	0	0	.4	250	16.4	250	1				0	0	0	1	0	1	1	0	0	0	0	0	0	0	0	0	0	1	1	0
2	1	1	0	0	0	0	0	0	0	0	0	0	.4	19.5	.511	20.7	1				0	0	0	0	0	1	0	0	0	0	0	0	0	0	0	0	0	1	0	0
1	2	0	0	0	0	0	0	0	0	0	0	0	134	250		250	0	1	1	1		1	0			1	1							0				1	1	0
2	3	0	0	0	0	0	0	1	0	1	0	0	30	225	250	250	1				0	1	0	1	1	1	1	0	0	0	0	0	0	0	0	0	0	1	0	0
1	3	1	0	0	0	0	0	0	0	1	0	0	250	250	250	250	1				1	1	1	1	1	1	1	1	1	1	0	0	0	0	0	0	0	1	1	0
1	3	0	0	0	0	0	0	1	0	0	0	0	.4	250	1.43	59.8	1				0	0	0	1	0	1	0	1	1	1	0	0	0	0	0	0	0	1	1	0
2	3	0	0	1	0	0	0	0	0	1	0	0		250	250	250	1				0			1	1	1	1	0	0	0	0	0	0	0	0	0	0	1	1	0
1	1	0	0	0	0	0	0	0	0	0	0	0	171	250		250	0	1	1	1		1	0			1	1							0				1	1	0
1	3	0	1	0	0	0	0	0	0	1	0	0	.4	26.1	.537	93.5	1				0	0	0	0	0	1	0	0	0	0	0	0	0	0	0	0	0	1	0	0
2	2	0	0	0	0	0	0	0	0	1	0	0	250	250	250		1				0	1	1	1	1			0	0	0	0	0	0	0	0	0	0	1	1	0
2	3	0	0	0	0	0	0	0	0	1	0	0	.4	250	.4	26.8	1				0	0	0	0	0	1	0	1	1	1				0	0	0	0	1	1	0
1	3	1	0	0	0	0	0	0	0	1	0	0	250	250	250	250	1				0	1	1	1	1	1	1	0	1	1	0	0	0	0	0	0	0	1	1	0
2	3	0	0	0	0	0	0	1	0	1	0	0	.4	80.5	3.17	151	1				0	0	0	1	0	1	0	0	0	0	0	0	0	0	0	0	0	1	0	0
1	3	1	0	0	0	0	0	0	0	0	0	0	.4	100	5.73	223	1				0	0	0	1	0	1	0	0	0	1	0	0	0	0	0	0	0	1	0	0
2	3	0	0	0	0	0	0	0	0	1	0	0	.4	30.8	.639	31.2	1				0	0	0	0	0	1	0	0	0	0	0	0	0	0	0	0	0	1	0	0
1	1	0	0	0	0	0	0	1	0	0	0	0	69.40000000000001	143	250	224	1				1	1	0	1	1	1	0	1	1	1	0	0	0	0	0	0	0	1	0	0
1	3	0	0	1	0	0	0	0	0	1	0	0	.4	250	13.7	180	1				0	0	0	1	0	1	0	0	0	0	0	0	0	0	0	0	0	1	1	0
2	3	0	0	0	0	0	0	1	0	0	0	0	250	250	250	250	1				0	1	1	1	1	1	1	0	0	0	0	0	0	0	0	0	0	1	1	0
1	3	0	0	1	0	0	0	0	0	1	0	0		16	.4	8.15	1				0			0	0	1	0	0	0	0	0	0	0	0	0	0	0	1	0	0
2	2	0	0	0	0	0	0	1	0	0	0	0	250	250	250	250	1				0	1	1	1	1	1	1	0	0	0	0	0	0	0	0	0	0	1	1	0
2	3	0	0	0	0	0	0	0	0	1	0	0	.4	18.6	1.17	32.4	1				0	0	0	1	0	1	0	0	1	1	0	0	0	0	0	0	0	1	0	0
1	1	0	0	1	0	0	0	0	0	1	0	0	.4	24.6	10	103	1				0	0	0	1	0	1	0	0	0	0	0	0	0	0	0	0	0	1	0	0
2	3	0	0	1	0	0	0	0	0	1	0	0	.4	129	250	250	1				0	0	0	1	1	1	1	0	0	0	0	0	0	0	0	0	0	1	0	0
2	3	0	0	0	0	0	0	0	0	0	0	0	14.7				0	0	1	1		1	0								0			0	0					0
1	3	0	0	0	0	0	0	0	0	1	0	0	.4	41.6	42	164	1				0	0	0	1	0	1	0	0	0	0	0	0	0	0	0	0	0	1	0	0
2	3	0	0	0	0	0	0	0	0	1	0	0	.4	29.6	.4	10.6	1				0	0	0	0	0	1	0	0	0	0	0	0	0	0	0	0	0	1	0	0
2	3	1	0	0	0	0	0	0	0	1	0	0	192	171	250	250	1				0	1	0	1	1	1	1	0	0	0	0	0	0	0	0	0	0	1	0	0
1	3	0	0	0	0	0	0	0	0	0	0	0	102	250		250	0	1	1	1		1	0			1	1							0				1	1	0
1	3	0	0	1	0	0	0	0	0	1	0	0	47.6	149	250	229	1				0	1	0	1	1	1	0	0	0	0	0	0	0	0	0	0	0	1	0	0
2	3	0	0	0	0	0	0	0	0	1	0	0	.4	42.2	.415	38.9	1				0	0	0	0	0	1	0	0	0	0	0	0	0	0	0	0	0	1	0	0
1	2	0	0	0	0	0	0	0	0	1	0	0	250	250	250	250	1				0	1	1	1	1	1	1	0	0	0	0	0	0	0	0	0	0	1	1	0
2	3	0	0	0	1	0	0	0	0	0	0	0	.4	250	9.34	250	1				0	0	0	1	0	1	1	1	1	1	0	0	0	0	0	0	0	1	1	0
1	3	0	0	1	0	0	0	0	0	1	0	0	.4	49.4	2.04	108	1				0	0	0	1	0	1	0	0	0	0	0	0	0	0	0	0	0	1	0	0
1	3	0	0	1	0	0	0	0	0	0	0	0	250	250	250	250	1				0	1	1	1	1	1	1	0	0	0	0	0	0	0	0	0	0	1	1	0
1	3	0	0	0	0	0	0	0	0	1	0	0		250	250	250	1				0			1	1	1	1	0	0	0	0	0	0	0	0	0	0	1	1	0
1	3	0	0	0	0	0	0	0	0	1	0	0	250	250	250	250	1				0	1	1	1	1	1	1	0	0	0	0	0	0	0	0	0	0	1	1	0
2	3	0	0	0	0	0	0	0	0	0	0	0	.4				0	0	0	0		0	0								0	0	0	0	0	0	0			0
1	3	0	0	0	0	0	0	0	0	1	0	0	1.32	56	250	231	1				1	1	0	1	1	1	0	1	1	1	0	0	0	0	0	0	0	1	0	0
1	3	0	0	0	0	0	0	0	0	0	0	0	71.3			250	0	1	1	1		1	0			1	1							0						0
1	1	0	0	1	0	0	0	0	0	1	0	0		250	250	250	1				0			1	1	1	1	0	0	0	0	0	0	0	0	0	0	1	1	0
2	3	1	0	1	0	0	0	0	0	1	0	0	.4	45.6	10.8	106	1				0	0	0	1	0	1	0	0	0	1	0	0	0	0	0	0	0	1	0	0
1	1	0	0	0	0	0	0	0	0	0	0	0	196	250		112	0	1	1	1		1	0			1	0							0				1	1	0
1	2	0	0	0	0	0	0	0	0	1	0	0	100	157	250	250	1				0	1	0	1	1	1	1	0	0	0	0	0	0	0	0	0	0	1	0	0
1	3	1	0	1	0	0	0	0	0	1	0	0	.4	250	.4	18.9	1				0	0	0	0	0	1	0	0	0	0	0	0	0	0	0	0	0	1	1	0
1	1	0	0	1	0	0	0	0	0	1	0	0	94	106	250	224	1				1	1	0	1	1	1	0	1	1	1	0	0	0	0	0	0	0	1	0	0
2	3	1	0	0	0	0	0	0	0	1	0	0	.4	4.97	5.26		1				0	0	0	1	0			0	0	0	0	0	0	0	0	0	0	1	0	0
2	3	0	0	0	0	0	0	0	0	1	0	0	.4	250	1.09	39.3	1				0	0	0	1	0	1	0	1	1	1	0	0	0	0	0	0	0	1	1	0
1	3	0	0	0	0	0	0	0	0	0	0	0	250	250		250	0	1	1	1		1	1			1	1							0				1	1	0
1	1	1	0	0	0	0	0	0	0	1	0	0	.4	56.6	2.51	143	1				0	0	0	1	0	1	0	0	1	1	0	0	0	0	0	0	0	1	0	0
2	1	0	0	0	0	0	0	0	0	0	0	0	30.3	250		250	0	1	1	1		1	0			1	1							0				1	1	0
2	3	0	0	0	0	0	0	0	0	1	0	0	220	177	250	250	1				0	1	0	1	1	1	1	0	0	0	0	0	0	0	0	0	0	1	0	0
2	3	0	0	0	0	0	0	0	0	1	0	0	.4	66.5	.4	95.7	1				0	0	0	0	0	1	0	0	0	0	0	0	0	0	0	0	0	1	0	0
2	3	0	0	1	0	0	0	0	0	0	0	0	.4	40.9	3.15	172	1				0	0	0	1	0	1	0	0	0	0	0	0	0	0	0	0	0	1	0	0
1	2	0	0	0	0	0	0	0	0	1	0	0	.4		1.06		1				0	0	0	1	0			0	0	0	0	0	0	0	0	0	0			0
2	3	0	0	0	0	0	0	0	0	1	0	0	.4	38.3	3.53	92.59999999999999	1				0	0	0	1	0	1	0	0	0	0	0	0	0	0	0	0	0	1	0	0
1	3	0	0	1	0	0	0	0	0	1	0	0	.4	80.5	46	210	1				0	0	0	1	0	1	0	1	1	1	0	0	0	0	0	0	0	1	0	0
2	3	0	0	0	0	0	0	0	0	1	0	0	189	250	250	250	1				0	1	0	1	1	1	1	0	0	0	0	0	0	0	0	0	0	1	1	0
1	3	0	0	0	0	0	0	0	0	0	0	0	.4	250		72.7	0	1	1	1		0	0			1	0							0				1	1	0
1	3	0	0	0	0	0	0	0	0	1	0	0	170	250	250	250	1				0	1	0	1	1	1	1	0	0	0	0	0	0	0	0	0	0	1	1	0
1	3	0	0	0	0	0	0	0	0	1	0	0	250	250	250	250	1				0	1	1	1	1	1	1	0	0	0	0	0	0	0	0	0	0	1	1	0
1	1	0	0	0	0	0	0	0	0	0	0	0	85.5	250		250	0	1	1	1	0	1	0			1	1							0				1	1	0
1	3	0	0	1	0	0	0	0	0	1	0	0	.4	195	18.7	173	1				0	0	0	1	0	1	0	0	0	0	0	0	0	0	0	0	0	1	0	0
2	2	0	1	0	0	0	0	0	0	0	0	0	7.44	28.3	193	114	1				0	1	0	1	0	1	0	0	0	0	0	0	0	0	0	0	0	1	0	0
1	3	0	1	0	0	0	0	0	0	0	0	0	.4	95.90000000000001	2.42	247	1				0	0	0	1	0	1	0	0	0	0	0	0	0	0	0	0	0	1	0	0
2	3	0	1	0	0	0	0	0	0	0	0	0	250	250	250	250	1				0	1	1	1	1	1	1	0	0	0	0	0	0	0	0	0	0	1	1	0
1	3	0	0	0	0	0	0	0	0	1	0	0		250	250	250	1				0			1	1	1	1	0	0	0	0	0	0	0	0	0	0	1	1	0
2	3	1	0	1	0	0	0	0	0	1	0	0	238	124	250	250	1				0	1	0	1	1	1	1	0	0	0				0	0	0	0	1	0	0
2	3	0	0	0	0	0	0	0	0	1	0	0	250	250	250	250	1				0	1	1	1	1	1	1	0	0	0	0	0	0	0	0	0	0	1	1	0
1	3	0	0	0	0	0	0	0	0	0	0	0	74.8	250		250	0	1	1	1		1	0			1	1							0				1	1	0
2	1	0	0	0	0	0	0	0	0	1	0	0	.4	39.8	2.29	81	1				0	0	0	1	0	1	0	0	0	0	0	0	0	0	0	0	0	1	0	0
2	3	0	0	0	0	0	0	0	0	1	0	0	61.8	250	250	250	1				0	1	0	1	1	1	1	0	0	0	0	0	0	0	0	0	0	1	1	0
2	3	0	0	0	0	0	0	0	0	1	0	0	25.9	85.59999999999999	212	111	1				0	1	0	1	0	1	0	0	0	0	0	0	0	0	0	0	0	1	0	0
1	3	0	0	0	0	0	0	0	0	1	0	0	.4	3.03	.4		1				0	0	0	0	0			0	0	0	0	0	0	0	0	0	0	1	0	0
2	3	0	0	1	0	0	0	0	0	1	0	0	40.4	153	250	250	1				0	1	0	1	1	1	1	0	0	0	0	0	0	0	0	0	0	1	0	0
2	3	1	0	1	0	0	0	0	0	1	0	0	.4	37.5	13.4	157	1				0	0	0	1	0	1	0	0	0	0	0	0	0	0	0	0	0	1	0	0
1	1	0	0	0	0	0	0	0	0	0	0	0	90.3	250			0	0	1	1		1	0								0			0	0			1	1	0
2	2	0	0	0	0	0	0	0	0	1	0	0	250	214	250	250	1				0	1	1	1	1	1	1	0	0	0	0	0	0	0	0	0	0	1	0	0
2	3	0	0	0	0	0	0	0	0	0	0	0	.4	250		12.9	0	1	1	1		0	0			1	0							0				1	1	0
2	3	0	0	0	0	0	0	0	0	1	0	0	.4	22.2	3.47	26.6	1				0	0	0	1	0	1	0	0	0	0	0	0	0	0	0	0	0	1	0	0
1	3	0	0	0	0	0	0	0	0	0	0	0	48.2	250		250	0	1	1	1		1	0			1	1							0				1	1	0
1	1	0	1	0	0	0	0	0	0	0	0	0	.4	250	250	250	1				1	0	0	1	1	1	1	1	1	1	0	0	0	0	0	0	0	1	1	0
2	2	0	0	0	0	0	0	0	0	1	0	0	250	250	250	250	1				0	1	1	1	1	1	1	0	0	0	0	0	0	0	0	0	0	1	1	0
2	1	0	0	0	0	0	0	0	0	1	0	0	250	250	250	250	1				0	1	1	1	1	1	1	0	0	0	0	0	0	0	0	0	0	1	1	0
2	3	0	0	0	1	0	0	0	0	1	0	0	.4	72.2	4.71	250	1				0	0	0	1	0	1	1	0	0	0	0	0	0	0	0	0	0	1	0	0
1	3	1	0	0	0	0	0	1	0	0	0	0	152		250		1				0	1	0	1	1			0	0	0	0	0	0	0	0	0	0			0
1	1	0	0	0	0	0	0	0	0	1	0	0	.4	250	3.71	250	1				0	0	0	1	0	1	1	0	0	0	0	0	0	0	0	0	0	1	1	0
1	3	0	0	1	0	0	0	0	0	1	0	0	.4	26	4.81	80.40000000000001	1				1	0	0	1	0	1	0	1	1	1	0	0	0	0	0	0	0	1	0	0
2	3	0	0	0	0	0	0	0	0	1	0	0	250	250	250	250	1				0	1	1	1	1	1	1	0	0	0	0	0	0	0	0	0	0	1	1	0
2	3	0	1	0	0	0	0	0	0	1	0	0	178	250	250	250	1				0	1	0	1	1	1	1	0	0	0	0	0	0	0	0	0	0	1	1	0
2	3	0	0	0	0	0	0	0	0	1	0	0	.4	46.9	1.93	123	1				0	0	0	1	0	1	0	0	0	0	0	0	0	0	0	0	0	1	0	0
2	1	0	0	0	0	0	0	0	0	1	0	0		250	250	250	1				0			1	1	1	1	0	0	0	0	0	0	0	0	0	0	1	1	0
1	5	0	1	0	0	0	0	0	0	0	0	0	250		250	250	1				0	1	1	1	1	1	1	0	0	0	0	0	0	0	0	0	0			0
1	3	0	1	0	0	0	0	0	0	1	0	0	250	250	250	250	1				1	1	1	1	1	1	1	1	1	1	0	0	0	0	0	0	0	1	1	0
2	3	0	0	0	0	0	0	0	0	1	0	0	.4	113	11.3	152	1				0	0	0	1	0	1	0	1	1	1	0	0	0	0	0	0	0	1	0	0
1	3	0	0	0	0	0	0	0	0	0	0	0	250			250	0	1	1	1		1	1			1	1							0						0
2	3	1	0	0	0	0	0	0	0	1	0	0	.4	13.1	10.1	87.09999999999999	1				0	0	0	1	0	1	0	0	0	0	0	0	0	0	0	0	0	1	0	0
1	2	0	0	0	0	0	0	0	0	1	0	0	250	250	250	250	1				0	1	1	1	1	1	1	0	0	0	0	0	0	0	0	0	0	1	1	0
1	3	0	0	0	0	0	0	0	0	1	0	0	34.7	116	187	167	1				0	1	0	1	0	1	0	0	0	0	0	0	0	0	0	0	0	1	0	0
1	3	0	0	0	0	0	0	0	0	0	0	0	24.1			250	0	1	1	1		1	0			1	1							0						0
2	1	0	0	1	0	0	0	0	0	0	0	0	.4	47.9	3.13	142	1				0	0	0	1	0	1	0	0	0	0	0	0	0	0	0	0	0	1	0	0
1	1	0	0	0	0	0	0	1	0	0	0	0	100	250	250	250	1				0	1	0	1	1	1	1	0	0	0	0	0	0	0	0	0	0	1	1	0
1	1	0	0	0	0	0	0	1	0	0	0	0	.4	62.1	4.63	88.90000000000001	1				0	0	0	1	0	1	0	0	0	0	0	0	0	0	0	0	0	1	0	0
1	3	0	0	0	0	0	0	0	0	1	0	0	78.3	239	250	250	1				0	1	0	1	1	1	1	0	0	0	0	0	0	0	0	0	0	1	0	0
1	3	0	0	0	0	0	0	0	0	1	0	0	.4	168	7.26	250	1				0	0	0	1	0	1	1	0	0	0	0	0	0	0	0	0	0	1	0	0
1	3	0	0	1	1	0	0	0	0	1	0	0	88.59999999999999	154	250	250	1				1	1	0	1	1	1	1	1	1	1	0	0	0	0	0	0	0	1	0	0
1	1	0	1	0	0	0	0	0	0	0	0	0	91.90000000000001	250		250	1				0	1	0			1	1	0	0	0	0	0	0	0	0	0	0	1	1	0
1	3	0	0	0	0	0	0	0	0	0	0	0	.4	82.09999999999999		155	0	1	1	1		0	0			1	0							0				1	0	0
1	3	1	0	1	0	0	0	0	0	1	0	0	170	242	250	250	1				0	1	0	1	1	1	1	0	0	0	0	0	0	0	0	0	0	1	0	0
1	1	0	0	0	0	0	0	0	0	1	0	0	82	250	250	250	1				0	1	0	1	1	1	1	0	0	0	0	0	0	0	0	0	0	1	1	0
1	3	0	0	0	0	0	0	0	0	1	0	0	250	250	250	250	1				0	1	1	1	1	1	1	0	0	0	0	0	0	0	0	0	0	1	1	0
2	1	1	0	0	0	0	0	0	0	1	0	0	.4	250	4.7	42.5	1				0	0	0	1	0	1	0	0	1	1	0	1	1	0	0	0	0	1	1	0
2	3	0	0	0	0	0	0	0	0	1	0	0		37.1	112	83.90000000000001	1				0			1	0	1	0	0	0	0	0	0	0	0	0	0	0	1	0	0
1	1	0	0	0	0	0	0	0	0	1	0	0	99.8	210	250	250	1				0	1	0	1	1	1	1	0	0	0	0	0	0	0	0	0	0	1	0	0
1	3	0	0	0	0	0	0	0	0	1	0	0		92.90000000000001	1.48	71.8	1				0			1	0	1	0	0	0	0	0	0	0	0	0	0	0	1	0	0
1	1	0	0	0	0	0	0	0	0	1	0	0	250	250	250	250	1				0	1	1	1	1	1	1	0	0	0	0	0	0	0	0	0	0	1	1	0
1	1	0	0	0	0	0	0	1	0	0	0	0	61.5	250	250	250	1				0	1	0	1	1	1	1	0	0	0	0	0	0	0	0	0	0	1	1	0
1	3	0	0	0	0	0	0	0	0	1	0	0		62.1	6.91	250	1				0			1	0	1	1	0	0	0	0	0	0	0	0	0	0	1	0	0
1	3	0	0	0	0	0	0	0	0	1	0	0	250	250	250	250	1				0	1	1	1	1	1	1	0	0	0	0	0	0	0	0	0	0	1	1	0
2	2	1	0	1	0	0	0	0	0	0	0	0	250	250	250	250	1				0	1	1	1	1	1	1	0	0	0	0	0	0	0	0	0	0	1	1	0
1	3	0	0	0	0	0	0	0	0	1	0	0	250	250	250	250	1				1	1	1	1	1	1	1	1	1	1	0	0	0	0	0	0	0	1	1	0
2	1	0	0	1	0	0	0	0	0	1	0	0	250	250	250	250	1				0	1	1	1	1	1	1	0	0	0	0	0	0	0	0	0	0	1	1	0
1	1	0	0	0	0	0	0	0	0	1	0	0	250	250	250	250	1				0	1	1	1	1	1	1	0	0	0	0	0	0	0	0	0	0	1	1	0
2	5	1	0	0	0	0	0	0	0	0	0	0	250	250	250	250	1				0	1	1	1	1	1	1	0	0	0	0	0	0	0	0	0	0	1	1	0
2	3	0	0	0	0	0	0	0	0	1	0	0	36.5	207	250	250	1				0	1	0	1	1	1	1	0	0	0	0	0	0	0	0	0	0	1	0	0
2	3	0	0	1	0	0	0	0	0	1	0	0	250	250	250	250	1				0	1	1	1	1	1	1	0	0	0	0	0	0	0	0	0	0	1	1	0
2	3	1	0	0	0	0	0	0	0	1	0	0	.4	250	.4	250	1				0	0	0	0	0	1	1	1	1	1	0	0	0	0	0	0	0	1	1	0
2	3	0	0	0	0	0	0	0	0	0	0	0		139		245	0	1	1	1						1	0							0				1	0	0
2	1	0	0	0	0	0	0	0	0	1	0	0	.4	250	10.1	195	1				0	0	0	1	0	1	0	1	1	1	0	0	0	0	0	0	0	1	1	0
1	3	0	0	1	0	0	0	0	0	1	0	0	171	227	250	250	1				0	1	0	1	1	1	1	0	0	0	0	0	0	0	0	0	0	1	0	0
1	3	0	0	0	0	0	0	0	0	1	0	0	.4	29	2.43	188	1				0	0	0	1	0	1	0	0	0	0	0	0	0	0	0	0	0	1	0	0
1	1	0	0	0	0	0	0	0	0	1	0	0		26.7	1.78	58.4	1				0			1	0	1	0	0	1	1	0	0	0	0	0	0	0	1	0	0
2	3	0	0	0	0	0	0	0	0	0	0	0	160				0	0	0	0		1	0								0	0	0	0	0	0	0			0
2	3	0	0	1	0	0	0	0	0	1	0	0	116	250	250	250	1				0	1	0	1	1	1	1	0	0	0	0	0	0	0	0	0	0	1	1	0
2	3	0	0	0	0	0	0	0	0	1	0	0	250	250	250	250	1				0	1	1	1	1	1	1	0	0	0	0	0	0	0	0	0	0	1	1	0
2	3	0	1	0	0	0	0	0	0	0	0	0	174	250	250	250	1				0	1	0	1	1	1	1	0	0	0	0	0	0	0	0	0	0	1	1	0
2	2	0	0	0	0	0	0	1	0	1	0	0	.4	33.7	4.82	32.1	1				0	0	0	1	0	1	0	0	0	0	0	0	0	0	0	0	0	1	0	0
2	1	0	0	1	0	0	0	0	0	0	0	0	.4	61.8	9.99	181	1				0	0	0	1	0	1	0	0	0	0	0	0	0	0	0	0	0	1	0	0
2	3	1	0	0	0	0	0	0	0	0	0	0	136	250	250	250	1				0	1	0	1	1	1	1	0	0	0	0	0	0	0	0	0	0	1	1	0
1	3	0	0	0	0	0	0	0	0	1	0	0	89.09999999999999	250	250	250	1				0	1	0	1	1	1	1	1	1	1	0	0	0	0	0	0	0	1	1	0
1	3	0	1	0	0	0	0	0	0	1	0	0	84.8	140	250	196	1				0	1	0	1	1	1	0	0	0	0	0	0	0	0	0	0	0	1	0	0
2	2	0	0	0	0	0	0	0	0	1	0	0	7.65	36.1	222	75.7	1				0	1	0	1	0	1	0	0	0	0	0	0	0	0	0	0	0	1	0	0
2	3	0	0	0	0	0	0	0	0	1	0	0	250	250	250	250	1				0	1	1	1	1	1	1	0	0	0	0	0	0	0	0	0	0	1	1	0
2	1	0	0	0	0	0	0	0	0	0	0	0	46.9	250		250	0	1	1	1	0	1	0			1	1							0				1	1	0
2	3	0	0	0	0	0	0	0	0	1	0	0	250		250		1				0	1	1	1	1			0	0	0	0	0	0	0	0	0	0			0
2	3	0	0	1	0	0	0	0	0	1	0	0	250	250	250	250	1				0	1	1	1	1	1	1	0	0	0	0	0	0	0	0	0	0	1	1	0
2	3	0	0	0	0	0	0	0	0	1	0	0	.4	200	7.27	99.59999999999999	1				0	0	0	1	0	1	0	0	0	0	0	0	0	0	0	0	0	1	0	0
1	1	0	0	0	0	0	0	1	0	0	0	0	.4	250	208	250	1				0	0	0	1	0	1	1	0	0	0	0	0	0	0	0	0	0	1	1	0
2	3	0	0	1	0	0	0	0	0	1	0	1	250	250	250	250	1				0	1	1	1	1	1	1	0	0	0	0	0	0	0	0	0	0	1	1	0
2	1	0	0	0	0	0	0	0	0	1	0	0	250	250	250	250	1				0	1	1	1	1	1	1	0	0	0	0	0	0	0	0	0	0	1	1	0
2	3	0	0	0	0	0	0	0	0	1	0	0	180		250	250	1				0	1	0	1	1	1	1	0	0	0	0	0	0	0	0	0	0			0
2	3	0	0	0	0	0	0	0	0	1	0	0	250	250	250	250	1				0	1	1	1	1	1	1	0	0	0	0	0	0	0	0	0	0	1	1	0
2	1	0	0	1	0	0	0	0	0	0	0	0	.4	28.3	8.24	61.4	1				0	0	0	1	0	1	0	0	0	0	0	0	0	0	0	0	0	1	0	0
2	3	0	0	0	0	0	0	0	0	0	0	0	.4	250		250	0	1	1	1		0	0			1	1							0				1	1	0
2	2	0	0	0	0	0	0	1	0	0	0	0	250	250	250	250	1				0	1	1	1	1	1	1	0	0	0	0	0	0	0	0	0	0	1	1	0
2	5	1	0	0	0	0	0	0	0	0	0	0	174	250	250	250	1				0	1	0	1	1	1	1	0	0	0	0	0	0	0	0	0	0	1	1	0
2	1	0	0	0	0	0	0	0	0	0	0	0	.4			162	0	1	1	1		0	0			1	0							0						0
2	4	0	0	0	0	0	0	0	0	1	0	0	157	250	250	250	1				0	1	0	1	1	1	1	0	0	0	0	0	0	0	0	0	0	1	1	0
1	3	0	1	0	0	0	0	0	0	0	0	0	71.40000000000001	250	250	250	1				0	1	0	1	1	1	1	0	0	0	0	0	0	0	0	0	0	1	1	0
2	1	0	0	0	0	0	0	0	0	1	0	0	210	219	250	250	1				0	1	0	1	1	1	1	0	0	0	0	0	0	0	0	0	0	1	0	0
2	3	1	0	0	0	0	0	0	0	0	0	0	250	250	250	250	1				0	1	1	1	1	1	1	0	0	0	0	0	0	0	0	0	0	1	1	0
2	3	0	0	0	0	0	0	0	0	1	0	0	37.4	62	199	143	1				0	1	0	1	0	1	0	0	0	0	0	0	0	0	0	0	0	1	0	0
2	3	0	0	1	0	0	0	0	0	1	0	0	250	250	250	250	1				0	1	1	1	1	1	1	0	0	0	0	0	0	0	0	0	0	1	1	0
2	3	0	0	0	0	0	0	0	0	0	0	0	.4	21.8		35.9	0	1	1	1		0	0			1	0							0				1	0	0
2	3	0	0	0	0	0	0	0	0	0	0	0	82.2	250		250	0	1	1	1		1	0			1	1							0				1	1	0
2	1	0	0	1	0	0	0	0	0	0	0	0	50.7		250	250	1				0	1	0	1	1	1	1	0	0	0	0	0	0	0	0	0	0			0
2	3	0	0	0	0	0	0	0	0	0	0	0	250			250	0	1	1	1		1	1			1	1							0						0
1	3	0	0	0	0	0	0	0	0	0	0	0	.4			101	0	1	1	1		0	0			1	0							0						0
2	3	0	0	1	0	0	0	0	0	1	0	0	193	250	250	250	1				0	1	0	1	1	1	1	0	0	0	0	0	0	0	0	0	0	1	1	0
2	3	0	0	1	0	0	0	0	0	0	0	0	.4	250	2.46	231	1				0	0	0	1	0	1	0	1	1	1	0	0	0	0	0	0	0	1	1	0
2	3	0	0	1	0	0	0	0	0	0	0	0	250	250	250	250	1				0	1	1	1	1	1	1	0	0	0	0	0	0	0	0	0	0	1	1	0
2	1	0	0	0	0	0	0	0	0	1	0	0	250	250	250	250	1				0	1	1	1	1	1	1	0	0	0	0	0	0	0	0	0	0	1	1	0
1	3	0	0	0	0	0	0	0	0	1	0	0	250	250	250	250	1				0	1	1	1	1	1	1	0	0	0	0	0	0	0	0	0	0	1	1	0
2	3	0	0	1	0	0	0	0	0	1	0	0	231		250	250	1				0	1	0	1	1	1	1	0	0	0	0	0	0	0	0	0	0			0
2	3	0	0	0	0	0	0	0	0	1	0	0	250	250	250	250	1				0	1	1	1	1	1	1	0	0	0	0	0	0	0	0	0	0	1	1	0
2	3	0	0	0	0	0	0	0	0	1	0	0	42.7	55.9	172	156	1				0	1	0	1	0	1	0	0	1	1	0	0	0	0	0	0	0	1	0	0
1	1	0	0	0	0	0	0	0	0	1	0	0	169	221	250	250	1				0	1	0	1	1	1	1	0	0	0	0	0	0	0	0	0	0	1	0	0
2	3	0	0	1	0	0	0	0	0	1	0	0	250	250	250	250	1				0	1	1	1	1	1	1	0	0	0	0	0	0	0	0	0	0	1	1	0
2	2	0	0	0	0	0	0	0	0	1	0	0			250		1				0			1	1			0	0	0	0	0	0	0	0	0	0			0
1	1	0	0	0	0	0	0	0	0	0	0	0	.4			130	0	1	1	1		0	0			1	0							0						0
1	3	0	0	0	0	0	0	0	0	1	0	0	1.69	59.4	10.7	187	1				0	1	0	1	0	1	0	1	1	1	0	0	0	0	0	0	0	1	0	0
1	3	0	0	0	0	0	0	0	0	0	0	0	.4	29.3		49	0	1	1	1		0	0			1	0							0				1	0	0
2	1	0	0	0	0	0	0	0	0	1	0	0	105	250	250	250	1				0	1	0	1	1	1	1	0	0	0	0	0	0	0	0	0	0	1	1	0
1	3	1	0	0	0	0	0	0	0	1	0	0	250	250	250	250	1				0	1	1	1	1	1	1	0	0	0	0	0	0	0	0	0	0	1	1	0
1	2	0	1	0	0	0	0	0	0	1	0	0	24	127	250	250	1				0	1	0	1	1	1	1	0	0	0	0	0	0	0	0	0	0	1	0	0
2	3	0	0	0	0	0	0	0	0	1	0	0	250	250	250	250	1				0	1	1	1	1	1	1	0	0	0	0	0	0	0	0	0	0	1	1	0
2	3	0	0	1	1	0	0	0	0	1	0	0	44.9	250	250	250	1				0	1	0	1	1	1	1	0	0	0	0	0	0	0	0	0	0	1	1	0
2	3	0	0	0	0	0	0	0	0	1	0	0	250		250		1				0	1	1	1	1			0	0	0	0	0	0	0	0	0	0			0
1	3	0	0	1	0	0	0	0	0	1	0	0	94.5	250	250		1				0	1	0	1	1			0	0	0	0	0		0	0	0	0	1	1	0
2	3	0	0	0	0	0	0	0	0	0	0	0	250				0	0	0	0		1	1								0	0	0	0	0	0	0			0
1	3	0	0	1	0	0	0	0	0	0	0	0	.4	79.59999999999999	7.18	67.8	1				0	0	0	1	0	1	0	0	0	0	0	0	0	0	0	0	0	1	0	0
2	2	0	0	1	0	0	0	0	0	0	0	0		250	250	250	1				0			1	1	1	1	0	0	0	0	0	0	0	0	0	0	1	1	0
2	3	1	0	0	0	0	0	0	0	1	0	0	250	250	250		1				0	1	1	1	1			0	0	0	0	0	0	0	0	0	0	1	1	0
1	1	0	0	1	0	0	0	0	0	1	0	0	.4	29.3	3.33	63.3	1				0	0	0	1	0	1	0	0	0	0	0	0	0	0	0	0	0	1	0	0
1	3	0	0	1	0	0	0	0	0	0	0	0	180	250	250	250	1				0	1	0	1	1	1	1	0	0	0	0	0	0	0	0	0	0	1	1	0
2	3	0	0	1	0	0	0	0	0	1	0	0	.4	35.3	.4	5.14	1				0	0	0	0	0	1	0	0	0	0	0	0	0	0	0	0	0	1	0	0
2	3	0	0	0	0	0	0	0	0	1	0	0	250	250	250	250	1				0	1	1	1	1	1	1	0	0	0	0	0	0	0	0	0	0	1	1	0
2	3	1	0	0	0	0	0	0	0	1	0	0	250		250		1				0	1	1	1	1			0	0	0	0	0	0							0
1	3	0	0	0	0	0	0	0	0	0	0	0	97.8	250		49.8	0	0	1	1		1	0			1	0	1			0			0	0			1	1	0
1	2	0	0	0	0	0	0	1	0	0	0	0	.91	49.7	7.41	104	1				0	1	0	1	0	1	0	0	0	0	0	0	0	0	0	0	0	1	0	0
2	3	1	0	0	0	0	0	0	0	1	0	0	214	250	250	250	1				0	1	0	1	1	1	1	0	0	0	0	0	0	0	0	0	0	1	1	0
2	3	0	0	0	0	0	0	0	0	1	0	0	250	250	250	250	1				0	1	1	1	1	1	1	0	0	0	0	0	0	0	0	0	0	1	1	0
2	3	0	0	0	0	0	0	0	0	1	0	0	79.09999999999999	163	250	250	1				0	1	0	1	1	1	1	0	0	0	0	0	0	0	0	0	0	1	0	0
1	3	0	0	0	0	0	0	0	0	1	0	0	250	246	250	250	1				0	1	1	1	1	1	1	0	0	0	0	0	0	0	0	0	0	1	0	0
2	3	0	0	0	0	0	0	0	0	1	0	0	250	250	250	250	1				0	1	1	1	1	1	1	0	0	0	0	0	0	0	0	0	0	1	1	0
2	4	0	0	0	0	0	0	1	0	0	0	0	.4	39.9	3.28	97.90000000000001	1				0	0	0	1	0	1	0	0	0	0	0	0	0	0	0	0	0	1	0	0
2	3	0	0	0	0	0	0	0	0	1	0	0	3.67	96.90000000000001	250	245	1				0	1	0	1	1	1	0	0	0	0	0	0	0	0	0	0	0	1	0	0
1	3	0	0	0	0	0	0	0	0	1	0	0	250	250	250	250	1				0	1	1	1	1	1	1	0	0	0	0	0	0	0	0	0	0	1	1	0
1	1	0	0	0	0	0	0	0	0	1	0	0	250	250	250	250	1				0	1	1	1	1	1	1	0	0	0	0	0	0	0	0	0	0	1	1	0
2	3	1	0	1	0	0	0	0	0	1	0	0	250		250	250	1				0	1	1	1	1	1	1	0	0	0	0	0	0	0	0	0	0			0
1	3	1	0	1	0	0	0	0	0	0	0	0	.4	7.47	.4	5.2	1				0	0	0	0	0	1	0	0	0	0	0	0	0	0	0	0	0	1	0	0
2	1	0	0	1	0	0	0	0	0	0	0	0	.4	23.1	2.18	79.8	1				0	0	0	1	0	1	0	0	0	0	0	0	0	0	0	0	0	1	0	0
2	3	0	0	1	0	0	0	0	0	0	0	0	21.4	250	250	250	1				0	1	0	1	1	1	1	0	0	0	0	0	0	0	0	0	0	1	1	0
1	1	1	0	0	0	0	0	0	0	1	0	0	250	250	250	250	1				0	1	1	1	1	1	1	0	0	0	0	0	0	0	0	0	0	1	1	0
1	1	0	1	0	0	0	0	0	0	1	0	0	.4	15.8	3.01	30.8	1				0	0	0	1	0	1	0	0	0	0	0	0	0	0	0	0	0	1	0	0
2	3	0	0	1	0	0	1	0	0	0	0	0	194	250	250	250	1				0	1	0	1	1	1	1	0	0	0	0	0	0	0	0	0	0	1	1	0
2	3	0	0	0	0	0	0	0	0	1	0	0	.4	99.5	2.86	250	1				0	0	0	1	0	1	1	0	0	0	0	0	0	0	0	0	0	1	0	0
2	3	0	0	0	0	0	0	0	0	0	0	0	.4			.4	0	0	0	0		0	0			0	0				0	0	0	0	0	0	0			0
1	3	0	0	0	0	0	0	1	0	0	0	0	116	250	250	250	1				0	1	0	1	1	1	1	0	0	0	0	0	0	0	0	0	0	1	1	0
2	3	0	0	1	0	0	0	0	0	1	0	0	250	250	250	250	1				0	1	1	1	1	1	1	0	0	0	0	0	0	0	0	0	0	1	1	0
2	1	0	1	0	0	0	0	0	0	0	0	0	.4	35.7	.788	31.1	1				1	0	0	0	0	1	0	1	1	1	0	0	0	0	0	0	0	1	0	0
1	3	0	0	0	0	0	0	0	0	1	0	0	250	250	250	250	1				0	1	1	1	1	1	1	0	0	0	0	0	0	0	0	0	0	1	1	0
2	3	1	0	1	0	0	0	0	0	0	0	0	250	250	250	250	1				0	1	1	1	1	1	1	0	0	0	0	0	0	0	0	0	0	1	1	0
1	3	0	0	0	0	0	0	0	0	1	0	0	220	250	250	250	1				0	1	0	1	1	1	1	1	1	1	0	0	0	0	0	0	0	1	1	0
2	3	0	0	0	0	0	0	0	0	1	0	0	.4	2.01	.4	2	1				0	0	0	0	0	1	0	0	0	0	0	0	0	0	0	0	0	1	0	0
2	3	0	0	0	0	0	0	0	0	1	0	0	.4		.4	4.15	1				1	0	0	0	0	1	0	1	1	1	0	1	1			1	1			0
1	3	0	0	1	0	0	0	0	0	1	0	0		250	250	250	1				0			1	1	1	1	0	0	0	0	0	0	0	0	0	0	1	1	0
1	3	0	1	0	0	0	0	0	0	0	0	0	250	250	250	250	1				0	1	1	1	1	1	1	0	0	0	0	0	0	0	0	0	0	1	1	0
1	3	0	0	0	0	0	0	1	0	1	0	0	250		250	250	1				0	1	1	1	1	1	1	0	0	0	0	0	0	0	0	0	0			0
2	1	0	0	0	0	0	0	0	0	1	0	0	.4	17.2	3.63	73.59999999999999	1				0	0	0	1	0	1	0	0	0	0	0	0	0	0	0	0	0	1	0	0
1	3	0	0	0	0	0	0	0	0	0	0	0	111			250	0	1	1	1		1	0			1	1							0						0
2	3	0	0	0	0	0	0	0	0	0	0	0	13.5				0	0	0	0		1	0
1	3	1	0	0	0	0	0	0	0	1	0	0	.4	14.4	1.08	47.3	1				0	0	0	1	0	1	0	0	0	0	0	0	0	0	0	0	0	1	0	0
1	4	0	0	1	0	0	0	0	0	0	0	0	239	250	250	250	1				0	1	0	1	1	1	1	0	0	0	0	0	0	0	0	0	0	1	1	0
1	1	0	0	0	0	0	0	0	0	1	0	0	186	250	250	250	1				0	1	0	1	1	1	1	0	0	0	0	0	0	0	0	0	0	1	1	0
1	1	0	0	0	0	0	0	0	0	1	0	0	113	250	250	250	1				0	1	0	1	1	1	1	0	0	0	0	0	0	0	0	0	0	1	1	0
1	3	0	0	0	0	0	0	0	0	1	0	0	.4	46.3	9.75	46.2	1				0	0	0	1	0	1	0	0	0	0	0	0	0	0	0	0	0	1	0	0
2	3	0	0	1	0	0	0	0	0	0	0	0	250	250	250	250	1				0	1	1	1	1	1	1	0	0	0	0	0	0	0	0	0	0	1	1	0
1	2	0	1	0	0	0	0	0	0	1	0	0	.4	60	6.68	97.40000000000001	1				0	0	0	1	0	1	0	0	0	0	0	0	0	0	0	0	0	1	0	0
1	3	0	0	0	0	0	0	0	0	1	0	0	250	250	250		1				0	1	1	1	1			0	0	0	0	0	0	0	0	0	0	1	1	0
2	3	1	0	0	0	0	0	0	0	1	0	0	250	250		250	1				0	1	1			1	1	1	1	1	0	0	0	0	0	0	0	1	1	0
2	4	0	0	0	0	0	0	0	0	1	0	0	250		250	250	1				0	1	1	1	1	1	1	0	0	0	0	0	0	0	0	0	0			0
1	3	0	0	1	0	0	0	0	0	0	0	0	95.59999999999999	250	250	250	1				0	1	0	1	1	1	1	0	0	0	0	0	0	0	0	0	0	1	1	0
2	3	1	0	1	0	0	0	0	0	1	0	0	250	250	250	250	1				0	1	1	1	1	1	1	0	0	0	0	0	0	0	0	0	0	1	1	0
2	3	1	0	1	0	0	0	0	0	1	0	0	.4	.4	.4	.4	1				0	0	0	0	0	0	0	0	0	0	0	0	0	0	0	0	0	0	0	0
1	3	0	0	0	0	0	0	0	0	1	0	0	.4	15.4	1.81	33.9	1				0	0	0	1	0	1	0	1	1	1	0	0	0	0	0	0	0	1	0	0
2	1	0	0	0	0	0	0	0	0	0	0	0	134			250	0	1	1	1	0	1	0			1	1							0						0
1	3	0	0	0	0	0	0	0	0	1	0	0	.4	250	250	250	1				0	0	0	1	1	1	1	0	0	0	0	0	0	0	0	0	0	1	1	0
1	3	1	0	0	0	0	0	0	0	1	0	0		250	250	250	1				0			1	1	1	1	0	0	0	0	0	0	0	0	0	0	1	1	0
1	4	0	0	0	0	0	0	0	0	1	0	0	234	250	250	250	1				0	1	0	1	1	1	1	0	0	0	0	0	0	0	0	0	0	1	1	0
2	2	0	0	0	0	0	0	0	0	0	0	0	.4	14.6		5.47	0	1	1	1		0	0			1	0							0				1	0	0
1	3	0	1	0	0	0	0	0	0	0	0	0		250	250	250	1				0			1	1	1	1	0	0	0	0	0	0	0	0	0	0	1	1	0
1	3	1	0	1	0	0	0	0	0	1	0	0	.4	250	1.29	12.9	1				0	0	0	1	0	1	0	0	0	0	0	0	0	0	0	0	0	1	1	0
1	4	0	0	0	0	0	0	0	0	0	0	0	.4	55.3		49.5	0	1	1	1		0	0			1	0							0				1	0	0
1	1	0	0	0	0	0	0	0	0	1	0	0	.4	250	24	250	1				0	0	0	1	0	1	1	0	0	0	0	0	0	0	0	0	0	1	1	0
2	3	0	0	0	0	0	0	0	0	1	0	0	.4	79.40000000000001	8.66	207	1				0	0	0	1	0	1	0	0	0	0	0	0	0	0	0	0	0	1	0	0
1	3	0	0	1	0	0	0	0	0	1	0	0	.4	44	2.18	135	1				1	0	0	1	0	1	0	1	1	1	0	0	0	0	0	0	0	1	0	0
1	3	0	0	0	0	0	0	0	0	1	0	0	48.4	111	249	185	1				0	1	0	1	0	1	0	0	0	0	0	0	0	0	0	0	0	1	0	0
2	1	0	0	1	0	0	0	0	0	1	0	0	.4	4.2	.4	6.35	1				0	0	0	0	0	1	0	0	0	1	0	0	0	0	0	0	0	1	0	0
1	1	0	0	0	0	0	0	1	0	1	0	0	250	250	250	250	1				0	1	1	1	1	1	1	1	1	1	0	0	0	0	0	0	0	1	1	0
1	3	0	0	0	0	0	0	0	0	1	0	0	.4	50.4	.599	21.2	1				1	0	0	0	0	1	0	1	1	1	0	0	0	0	0	0	0	1	0	0
2	3	1	0	0	0	0	0	0	0	1	0	0	.4	13.6	1.72	29.5	1				0	0	0	1	0	1	0	0	0	0	0	0	0	0	0	0	0	1	0	0
2	3	0	0	0	0	0	0	0	0	1	0	0	250	250	250	250	1				0	1	1	1	1	1	1	0	0	0	0	0	0	0	0	0	0	1	1	0
2	3	1	0	0	0	0	0	0	0	1	0	0	186	250	250	250	1				0	1	0	1	1	1	1	0	0	0	0	0	0	0	0	0	0	1	1	0
1	1	0	0	0	0	0	0	0	0	1	0	0	61.2	250	250	250	1				0	1	0	1	1	1	1	0	0	0	0	0	0	0	0	0	0	1	1	0
1	1	0	0	0	0	0	0	0	0	1	0	0	32.7	102	186	175	1				0	1	0	1	0	1	0	0	0	0	0	0	0	0	0	0	0	1	0	0
2	2	0	0	1	1	0	0	0	0	1	0	0	.4	117	5.31	136	1				0	0	0	1	0	1	0	0	0	0	0	0	0	0	0	0	0	1	0	0
2	3	0	0	0	0	0	0	0	0	0	0	0					0	0	0	0
2	1	0	0	0	0	0	0	0	0	1	0	0	.4	26	5.5	69.7	1				0	0	0	1	0	1	0	0	0	0	0	0	0	0	0	0	0	1	0	0
1	1	0	1	1	0	0	0	0	0	1	0	0	.4	71.8	14.2	56.9	1				0	0	0	1	0	1	0	0	1	1	0	0	0	0	0	0	0	1	0	0
2	3	1	0	0	0	0	0	0	0	0	0	0	243	250	250	250	1				0	1	0	1	1	1	1	0	0	0	0	0	0	0	0	0	0	1	1	0
1	3	0	0	0	0	0	0	0	0	1	0	0	.4	198	12.9	250	1				0	0	0	1	0	1	1	0	0	0	0	0	0	0	0	0	0	1	0	0
1	3	0	1	1	0	0	0	0	0	1	0	0	250	250	250	250	1				0	1	1	1	1	1	1	0	0	0	0	0	0	0	0	0	0	1	1	0
1	3	1	0	1	0	0	0	0	0	1	0	0	250	250	250	250	1				0	1	1	1	1	1	1	0	0	0	0	0	0	0	0	0	0	1	1	0
1	2	0	0	1	0	0	0	1	0	1	0	0	153	250	250	250	1				0	1	0	1	1	1	1	0	0	0	0	0	0	0	0	0	0	1	1	0
1	1	0	0	1	0	0	0	0	0	1	0	0	.4	41.2	.722	38.1	1				0	0	0	0	0	1	0	0	0	0	0	0	0	0	0	0	0	1	0	0
1	2	0	0	0	0	0	0	0	0	1	0	0	.4	17	1.47	29.1	1				1	0	0	1	0	1	0	1	1	1	0	0	0	0	0	0	0	1	0	0
1	1	0	0	1	0	0	0	0	0	0	0	0	250	250	250	250	1				0	1	1	1	1	1	1	0	0	0	0	0	0	0	0	0	0	1	1	0
1	3	0	0	1	0	0	0	0	0	0	0	0	.4	64.8	.755	117	1				0	0	0	0	0	1	0	1	1	1	0	0	0	0	0	0	0	1	0	0
2	3	0	0	0	0	0	0	0	0	0	0	0	.4				0	0	1	1		0	0								0			0	0					0
2	3	0	0	0	0	0	0	0	0	1	0	0	250	250	250	250	1				0	1	1	1	1	1	1	0	0	0	0	0	0	0	0	0	0	1	1	0
1	3	0	0	1	0	0	0	0	0	1	0	0	.4	70.8	1.57	248	1				0	0	0	1	0	1	0	0	0	0	0	0	0	0	0	0	0	1	0	0
1	3	0	0	0	1	0	0	0	0	0	0	0	.4	127	9.18	199	1				0	0	0	1	0	1	0	0	0	0	0	0	0	0	0	0	0	1	0	0
2	3	0	0	0	0	0	0	0	0	1	0	0	.4	36.7	.438	139	1				0	0	0	0	0	1	0	0	0	0	0	0	0	0	0	0	0	1	0	0
1	3	0	0	0	0	0	0	0	0	1	0	0		250	.4	80.8	1				0			0	0	1	0	1	1	1	0	0	0	0	0	0	0	1	1	0
1	1	0	0	0	0	0	0	0	0	1	0	0	51.3	250	250	250	1				0	1	0	1	1	1	1	0	0	0	0	0	0	0	0	0	0	1	1	0
1	3	0	0	0	0	0	0	0	0	1	0	0	229	250	250	250	1				0	1	0	1	1	1	1	0	0	0	0	0	0	0	0	0	0	1	1	0
1	3	0	0	0	0	0	0	0	0	1	0	0	.4	250	4.39	92.2	1				0	0	0	1	0	1	0	0	0	0	0	0	0	0	0	0	0	1	1	0
1	3	0	0	0	0	0	0	0	0	1	0	0	248	250	250	250	1				0	1	0	1	1	1	1	0	0	0	0	0	0	0	0	0	0	1	1	0
1	1	0	0	0	0	0	0	0	0	1	0	0	250	250	250	250	1				1	1	1	1	1	1	1	1	1	1	0	0	0	0	0	0	0	1	1	0
1	3	0	0	0	0	0	0	1	0	0	0	0	.4	12.8	.553	43.5	1				0	0	0	0	0	1	0	0	0	0	0	0	0	0	0	0	0	1	0	0
1	1	0	0	1	0	0	0	0	0	1	0	0	.4	250	6.34	177	1				0	0	0	1	0	1	0	0	0	0	0	0	0	0	0	0	0	1	1	0
1	3	0	0	0	0	0	0	0	0	1	0	0	250	250	250	250	1				0	1	1	1	1	1	1	0	0	0	0	0	0	0	0	0	0	1	1	0
2	2	0	0	0	0	0	0	1	0	1	0	0	108	250	250	250	1				0	1	0	1	1	1	1	0	0	0	0	0	0	0	0	0	0	1	1	0
1	3	0	0	0	0	0	0	0	0	1	0	0	128	177	250	250	1				0	1	0	1	1	1	1	0	0	0	0	0	0	0	0	0	0	1	0	0
2	3	0	0	1	0	0	0	0	0	0	0	0	250	250	250	250	1				0	1	1	1	1	1	1	0	0	0	0	0	0	0	0	0	0	1	1	0
1	2	0	0	0	0	0	0	1	0	0	0	0	.4	126	5.89	118	1				0	0	0	1	0	1	0	1	1	1	0	0	0	0	0	0	0	1	0	0
2	3	0	0	0	0	0	0	0	0	1	0	0	250	250	250	250	1				0	1	1	1	1	1	1	0	0	0	0	0	0	0	0	0	0	1	1	0
2	3	0	0	0	0	0	0	0	0	1	0	0	101	93.5	220	125	1				0	1	0	1	0	1	0	0	0	0	0	0	0	0	0	0	0	1	0	0
2	3	0	0	0	0	0	0	0	0	1	0	0	.4	49.9	.65	62.3	1				0	0	0	0	0	1	0	0	0	0	0	0	0	0	0	0	0	1	0	0
2	3	0	0	1	0	0	0	0	0	1	0	0	150	250	250	250	1				0	1	0	1	1	1	1	1	1	1	0	0	0	0	0	0	0	1	1	0
1	3	0	0	1	0	0	0	0	0	1	0	0	68.40000000000001	250	250	250	1				0	1	0	1	1	1	1	0	1	1	0	0	0	0	0	0	0	1	1	0
1	3	0	0	1	0	0	0	0	0	0	0	0	250	250	250	250	1				0	1	1	1	1	1	1	0	0	0	0	0	0	0	0	0	0	1	1	0
2	2	0	0	0	0	0	0	0	0	1	0	0	.4	28.1	2.71	83.5	1				0	0	0	1	0	1	0	0	1	1	0	0	0	0	0	0	0	1	0	0
1	3	0	0	0	0	0	0	0	0	1	0	0	250	191	250	250	1				0	1	1	1	1	1	1	1	1	1	0	0	0	0	0	0	0	1	0	0
1	2	0	0	0	0	0	0	0	0	1	0	0	66	170	250	250	1				0	1	0	1	1	1	1	0	0	0	0	0	0	0	0	0	0	1	0	0
2	4	0	0	0	0	0	0	0	0	1	0	0	.4	69.90000000000001	7	140	1				1	0	0	1	0	1	0	1	1	1	0	0	0	0	0	0	0	1	0	0
1	3	1	0	1	0	0	0	0	0	0	0	0	147	250	250	250	1				0	1	0	1	1	1	1	0	0	0	0	0	0	0	0	0	0	1	1	0
2	3	0	0	0	0	0	0	0	0	1	0	0	75	147	250	250	1				0	1	0	1	1	1	1	0	0	0	0	0	0	0	0	0	0	1	0	0
1	3	1	0	1	0	0	0	0	0	1	0	0	155	250	250	250	1				0	1	0	1	1	1	1	0	0	0	0	0	0	0	0	0	0	1	1	0
2	1	1	0	0	0	0	0	0	0	1	0	0	.4		3.02	20.8	1				0	0	0	1	0	1	0	0	1	1	1	1	1	0	0	0	0			0
1	1	1	0	0	0	0	0	0	0	0	0	0	.4	5.52	.969	14.7	1				0	0	0	1	0	1	0	0	0	0	0	0	0	0	0	0	0	1	0	0
2	3	0	0	0	0	0	0	0	0	1	0	0	60.3	110	228	241	1				0	1	0	1	0	1	0	0	0	0	0	0	0	0	0	0	0	1	0	0
1	3	0	0	0	0	0	0	1	0	1	0	0	.4	10.4	.4	27	1				0	0	0	0	0	1	0	0	0	0	0	0	0	0	0	0	0	1	0	0
1	3	1	0	1	0	0	0	0	0	1	0	0	13.1	144	250	229	1				1	1	0	1	1	1	0	1	1	1	0	0	0	0	0	0	0	1	0	0
1	1	0	0	1	0	0	0	0	0	1	0	0	.4	33.3	1.97	38.1	1				0	0	0	1	0	1	0	0	0	0	0	0	0	0	0	0	0	1	0	0
1	1	0	0	0	0	0	0	0	0	1	0	0	.4	101	13	250	1				0	0	0	1	0	1	1	0	0	0	0	0	0	0	0	0	0	1	0	0
1	1	0	0	0	0	0	0	0	0	0	0	0	.4				0	0	1	1		0	0								0			0	0					0
1	1	0	1	0	0	0	0	0	0	1	0	0	.4	20.3	4.14	76.2	1				0	0	0	1	0	1	0	0	0	0	0	0	0	0	0	0	0	1	0	0
1	1	0	0	0	0	0	0	0	0	1	0	0	.4	13	.633	8.289999999999999	1				0	0	0	0	0	1	0	0	0	0	0	0	0	0	0	0	0	1	0	0
1	3	0	0	1	0	0	0	0	0	1	0	0	.4	17.5	1.52	105	1				0	0	0	1	0	1	0	0	0	0	0	0	0	0	0	0	0	1	0	0
1	3	0	1	1	0	0	0	0	0	1	0	0	.4	92.59999999999999	1.47	123	1				0	0	0	1	0	1	0	0	0	0	0	0	0	0	0	0	0	1	0	0
1	3	1	0	1	0	0	0	0	0	1	0	0	15.9	40.9	245	113	1				0	1	0	1	0	1	0	0	0	0	0	0	0	0	0	0	0	1	0	0
2	3	1	0	0	0	0	0	0	0	1	0	0	201	154	250		1				0	1	0	1	1			0	0	0	0	0	0	0	0	0	0	1	0	0
2	3	0	0	0	0	0	0	0	0	1	0	0	250	250	250	250	1				0	1	1	1	1	1	1	0	0	0	0	0	0	0	0	0	0	1	1	0
1	1	0	0	0	0	0	0	0	0	1	0	0	161	244	250	250	1				0	1	0	1	1	1	1	0	0	0	0	0	0	0	0	0	0	1	0	0
2	3	0	0	0	0	0	0	1	0	0	0	0		248	250	250	1				0			1	1	1	1	0	0	0	0	0	0	0	0	0	0	1	0	0
1	3	0	0	0	0	0	0	1	0	0	0	0	.4	21.7	.548	42.4	1				0	0	0	0	0	1	0	0	0	0	0	0	0	0	0	0	0	1	0	0
2	3	0	0	1	0	0	0	0	0	0	0	0	.4	71.2	2.7	211	1				1	0	0	1	0	1	0	1	1	1	0	0	0	0	0	0	0	1	0	0
1	3	0	0	1	0	0	0	0	0	0	0	0	164	250	250	250	1				0	1	0	1	1	1	1	0	0	0	0	0	0	0	0	0	0	1	1	0
1	3	1	0	0	0	0	0	0	0	0	0	0	22.4	166	250	250	1				0	1	0	1	1	1	1	0	0	0	0	0	0	0	0	0	0	1	0	0
1	1	0	0	0	0	0	0	0	0	1	0	0	177	250	250	250	1				0	1	0	1	1	1	1	0	0	0	0	0	0	0	0	0	0	1	1	0
2	3	1	0	0	0	0	0	0	0	0	0	0	184	250	250	250	1				0	1	0	1	1	1	1	0	0	0	0	0	0	0	0	0	0	1	1	0
1	3	0	0	0	0	0	0	0	0	1	0	0	.4	20.4	15.5	110	1				0	0	0	1	0	1	0	0	0	0	0	0	0	0	0	0	0	1	0	0
1	3	0	0	0	0	0	0	1	0	0	0	0	250	250	250	250	1				0	1	1	1	1	1	1	0	0	0	0	0	0	0	0	0	0	1	1	0
1	1	0	0	0	0	0	0	0	0	1	0	0	209	178	250	242	1				0	1	0	1	1	1	0	0	0	0	0	0	0	0	0	0	0	1	0	0
1	3	0	0	0	0	0	0	0	0	0	0	0	104	250		250	0	1	1	1		1	0			1	1							0				1	1	0
1	3	0	0	1	0	0	0	0	0	0	0	0	.4	105	15.7	250	1				0	0	0	1	0	1	1	0	1	1	0	0	0	0	0	0	0	1	0	0
2	3	0	0	1	0	0	0	0	0	0	0	0	.4	4.22	.85		1				0	0	0	1	0			0	0	0	0	0	0	0	0	0	0	1	0	0
1	1	0	0	0	0	0	0	0	0	1	0	0	250	250	250	250	1				0	1	1	1	1	1	1	0	0	0	0	0	0	0	0	0	0	1	1	0
1	3	0	0	0	0	0	0	0	0	1	0	0	.4	24.8	.4	30.5	1				0	0	0	0	0	1	0	0	0	0	0	0	0	0	0	0	0	1	0	0
2	1	0	0	1	0	0	0	0	0	0	0	0	.4	16.2	.404	21.1	1				0	0	0	0	0	1	0	1	1	1	0	0	0	0	0	0	0	1	0	0
2	1	0	0	0	0	0	0	0	0	1	0	0	.4	38.5	2.59	87.8	1				0	0	0	1	0	1	0	0	0	0	0	0	0	0	0	0	0	1	0	0
1	3	0	0	1	0	0	0	0	0	1	0	0	250	250	250	250	1				0	1	1	1	1	1	1	0	0	0				0	0	0	0	1	1
1	5	0	1	0	0	0	0	0	0	0	0	0	25.1	107	250	250	1				0	1	0	1	1	1	1	0	0	0	0	0	0	0	0	0	0	1	0	0
1	3	0	0	0	0	0	0	1	0	0	0	0	.4			250	1				0	0	0			1	1	0	0	0	0	0	0	0	0	0	0			0
1	2	0	0	1	0	0	0	0	0	0	0	0	.4	36.4	10.9	112	1				0	0	0	1	0	1	0	0	0	0	0	0	0	0	0	0	0	1	0	0
1	1	0	0	1	0	0	0	0	0	0	0	0	.4	156	9.550000000000001	250	1				0	0	0	1	0	1	1	0	0	0	0	0	0	0	0	0	0	1	0	0
2	3	0	0	0	0	0	0	0	0	1	0	0	.4	18.4	18.5	49.4	1				0	0	0	1	0	1	0	0	0	0	0	0	0	0	0	0	0	1	0	0
2	1	1	0	0	0	0	0	0	0	1	0	0	.4	250	14	250	1				0	0	0	1	0	1	1	1	1	1	0	0	0	0	0	0	0	1	1	0
2	3	0	0	0	0	0	0	0	0	1	0	0	250	250	250	250	1				0	1	1	1	1	1	1	0	0	0	0	0	0	0	0	0	0	1	1	0
1	3	0	0	0	0	0	0	0	0	1	0	0	250	250	250	250	1				0	1	1	1	1	1	1	0	0	0	0	0	0	0	0	0	0	1	1	0
2	3	0	0	0	0	0	0	0	0	1	0	0	206	250	250	250	1				0	1	0	1	1	1	1	0	0	0	0	0	0	0	0	0	0	1	1	0
1	3	0	0	0	0	0	0	0	0	1	0	0	250	250	250	250	1				0	1	1	1	1	1	1	0	0	0	0	0	0	0	0	0	0	1	1	0
1	3	0	0	0	0	0	0	0	0	1	0	0		12.7	2.89	19.9	1				0			1	0	1	0	0	0	0	0	0	0	0	0	0	0	1	0	0
1	2	0	0	1	0	0	0	0	0	1	0	0	.4	41.8	.959	40	1				0	0	0	1	0	1	0	0	0	0	0	0	0	0	0	0	0	1	0	0
1	3	0	1	0	0	0	0	0	0	0	0	0	18	250	250	250	1				0	1	0	1	1	1	1	0	0	0	0	0	0	0	0	0	0	1	1	0
1	1	0	0	0	0	0	0	0	0	0	0	0	250	250		250	0	1	1	1	0	1	1			1	1							0				1	1	0
1	1	0	0	1	0	0	0	0	0	0	0	0	.4	42.3	.497	77	1				0	0	0	0	0	1	0	0	0	0	0	0	0	0	0	0	0	1	0	0
1	2	0	0	1	0	0	0	0	0	0	0	0	25.9	117	250	131	1				0	1	0	1	1	1	0	0	0	0	0	0	0	0	0	0	0	1	0	0
1	3	0	0	0	0	0	0	0	0	1	0	0	65.7	250	250	250	1				0	1	0	1	1	1	1	0	0	0	0	0	0	0	0	0	0	1	1	0
1	3	0	0	1	0	0	0	0	0	0	0	0	.4	249	32.3	250	1				0	0	0	1	0	1	1	0	0	0	0	0	0	0	0	0	0	1	0	0
1	3	0	0	0	1	0	0	0	0	0	0	0	37.5	250	250	250	1				0	1	0	1	1	1	1	0	0	0	0			0	0	0	0	1	1	0
2	2	0	0	1	0	0	0	0	0	1	0	0	250	250	250	250	1				0	1	1	1	1	1	1	0	0	0	0	0	0	0	0	0	0	1	1	0
2	3	0	0	0	0	0	0	0	0	1	0	0	173		250		1				0	1	0	1	1			0	0	0	0	0	0	0	0	0	0			0
1	3	0	0	1	0	0	0	0	0	1	0	0	.4	99.2	4.92	248	1				1	0	0	1	0	1	0	1	1	1	0	0	0	0	0	0	0	1	0	0
2	1	0	0	0	0	0	0	0	0	1	0	0	77.09999999999999	183	231	197	1				0	1	0	1	0	1	0	0	0	0	0	0	0	0	0	0	0	1	0	0
1	3	0	0	0	0	0	0	0	0	0	0	0	34.4	250		250	0	1	1	1		1	0			1	1							0				1	1	0
2	3	1	0	0	0	0	0	0	0	1	0	0	.4	36.2	2.97	102	1				0	0	0	1	0	1	0	0	0	0	0	0	0	0	0	0	0	1	0	0
1	3	0	0	0	0	0	0	0	0	1	0	0	.4	45.6	1	133	1				0	0	0	1	0	1	0	0	0	0	0	0	0	0	0	0	0	1	0	0
1	3	0	0	0	0	0	0	0	0	1	0	0	64.90000000000001	169	250	250	1				0	1	0	1	1	1	1	0	0	0	0	0	0	0	0	0	0	1	0	0
1	3	0	0	1	0	0	1	0	0	0	0	0	59.1	170	250	250	1				0	1	0	1	1	1	1	0	0	0	0	0	0	0	0	0	0	1	0	0
1	1	0	0	0	0	0	0	0	0	1	0	0	.4	98.90000000000001	9.99	88.5	1				0	0	0	1	0	1	0	0	0	0	0	0	0	0	0	0	0	1	0	0
2	1	0	0	0	0	0	0	0	0	1	0	0	.4	83.40000000000001	40.3	250	1				0	0	0	1	0	1	1	0	0	0	0	0	0	0	0	0	0	1	0	0
1	3	0	0	1	0	0	0	0	0	0	0	0	.4	133	20.9	189	1				0	0	0	1	0	1	0	0	0	0	0	0	0	0	0	0	0	1	0	0
1	3	0	0	1	0	0	0	0	0	1	0	0	.4	250	10.3	250	1				0	0	0	1	0	1	1	0	0	0	0	0	0	0	0	0	0	1	1	0
1	3	0	0	1	0	0	0	0	0	0	0	0	25	250	250	250	1				0	1	0	1	1	1	1	1	1	1	0	0	0	0	0	0	0	1	1	0
2	3	0	0	0	0	0	0	1	0	0	0	0	.4	23.4	2.8	64.7	1				0	0	0	1	0	1	0	0	0	0	0	0	0	0	0	0	0	1	0	0
1	3	0	0	0	0	0	0	0	0	1	0	0		250	250	250	1				0			1	1	1	1	0	0	0	0	0	0	0	0	0	0	1	1	0
1	1	0	1	0	0	0	0	0	0	0	0	0	.4	9.41	2.6	32.4	1				0	0	0	1	0	1	0	0	0	0	0	0	0	0	0	0	0	1	0	0
1	3	0	0	0	0	0	0	0	0	1	0	0	.4	52.1	27.9	159	1				0	0	0	1	0	1	0	0	0	0	0	0	0	0	0	0	0	1	0	0
1	3	0	0	0	0	0	0	0	0	0	0	0	250			250	0	1	1	1		1	1			1	1							0						0
1	3	1	0	0	0	0	0	0	0	1	0	0	212	250	250	250	1				0	1	0	1	1	1	1	0	0	0	0	0	0	0	0	0	0	1	1	0
1	3	0	1	0	0	0	0	0	0	1	0	0	250	220	250	250	1				0	1	1	1	1	1	1	0	0	1	0	0	0	0	0	0	0	1	0	0
2	3	0	1	0	0	0	0	0	0	0	0	0	250	250	250	250	1				0	1	1	1	1	1	1	0	0	0	0	0	0	0	0	0	0	1	1	0
1	1	0	0	1	0	0	0	0	0	0	0	0	17.5	250	250	250	1				0	1	0	1	1	1	1	0	0	1	0	0	0	0	0	0	0	1	1	0
1	3	0	0	0	0	0	0	1	0	0	0	0	239		240	146	1				0	1	0	1	0	1	0	0	0	0	0	0	0	0	0	0	0			0
1	1	0	1	0	0	0	0	0	0	1	0	0	92.2	130	250	250	1				0	1	0	1	1	1	1	0	0	0	0	0	0	0	0	0	0	1	0	0
1	3	0	0	0	0	0	0	0	0	1	0	0	.4	10.9	3.16	38.8	1				1	0	0	1	0	1	0	1	1	1	0	0	0	0	0	0	0	1	0	0
2	1	1	0	0	0	0	0	0	0	0	0	0	.4	125	5.45	250	1				0	0	0	1	0	1	1	1	1	1	0	0	0	0	0	0	0	1	0	0
2	2	0	0	0	0	0	0	0	0	1	0	0	250	250	250	250	1				0	1	1	1	1	1	1	0	0	0	0	0	0	0	0	0	0	1	1	0
1	3	0	0	1	0	0	0	0	0	1	0	0		250	45.7	180	1				0			1	0	1	0	1	1	1	0	0	0	0	0	0	0	1	1	0
1	3	0	0	0	0	0	0	0	0	1	0	0	250		250	250	1				0	1	1	1	1	1	1	0	0	0	0	0	0	0	0	0	0			0
2	2	0	0	0	0	0	0	0	0	1	0	0	250		250	250	1				0	1	1	1	1	1	1	1	1	1	0	0	0	0	0	0	0			0
2	3	0	0	1	0	0	0	0	0	1	0	0	34.9		250		1				0	1	0	1	1			0	0	0	0	0	0	0	0	0	0			0
1	3	0	0	1	0	0	0	0	0	0	0	0	.4	114	85.09999999999999	250	1				0	0	0	1	0	1	1	0	0	0	0	0	0	0	0	0	0	1	0	0
1	2	0	0	0	0	0	0	0	0	0	0	0	8.890000000000001	149		234	0	1	1	1		1	0			1	0							0				1	0	0
1	3	0	0	1	0	0	0	0	0	0	0	0	.4	35.4	2.79	108	1				0	0	0	1	0	1	0	0	0	0	0	0	0	0	0	0	0	1	0	0
2	3	0	0	0	0	0	0	0	0	1	0	0	.4	19.1	1.12	81.7	1				0	0	0	1	0	1	0	0	0	0	0	0	0	0	0	0	0	1	0	0
1	3	0	0	0	0	0	0	0	0	1	0	0	250	250	250	250	1				0	1	1	1	1	1	1	0	0	0	0	0	0	0	0	0	0	1	1	0
2	3	1	0	1	0	0	0	0	0	1	0	0	250		250		1				0	1	1	1	1			0	0	0	0	0	0	0	0	0	0			0
2	3	0	0	0	0	0	0	0	0	1	0	0	.4	8.6	4.82	23.7	1				0	0	0	1	0	1	0	1	1	1	0	0	0	0	0	0	0	1	0	0
2	3	0	0	0	0	0	0	0	0	1	0	0	.4	16.5	2.87	64	1				0	0	0	1	0	1	0	0	0	0	0	0	0	0	0	0	0	1	0	0
2	3	0	0	1	0	0	0	0	0	1	0	0	9.34	211	250	250	1				0	1	0	1	1	1	1	0	0	0	0	0	0	0	0	0	0	1	0	0
1	3	0	0	1	0	0	0	0	0	0	0	0	250	250	250	250	1				0	1	1	1	1	1	1	1	1	1	0	0	0	0	0	0	0	1	1	0
1	3	0	0	1	0	0	0	0	0	1	0	0	.4	34.6	3.42	47.4	1				0	0	0	1	0	1	0	0	0	0	0	0	0	0	0	0	0	1	0	0
1	3	1	0	1	0	0	0	0	0	1	0	0	250	250	250	250	1				0	1	1	1	1	1	1	0	0	0	0	0	0	0	0	0	0	1	1	0
1	3	1	0	1	0	0	0	0	0	1	0	0	250	250	250	250	1				0	1	1	1	1	1	1	0	0	0	0	0	0	0	0	0	0	1	1	0
2	3	0	0	0	0	0	0	1	0	0	0	0	.4	25.3	1.54	37.5	1				0	0	0	1	0	1	0	0	0	0	0	0	0	0	0	0	0	1	0	0
2	3	1	0	0	0	0	0	0	0	1	0	0	113	238	250	250	1				0	1	0	1	1	1	1	0	0	0	0	0	0	0	0	0	0	1	0	0
1	1	0	0	1	0	0	0	0	0	1	0	0	250	250	250	250	1				0	1	1	1	1	1	1	0	0	0	0	0	0	0	0	0	0	1	1	0
1	1	1	0	0	0	0	0	0	0	1	0	0	250	250	250	250	1				0	1	1	1	1	1	1	0	0	0	0	0	0	0	0	0	0	1	1	0
1	3	1	0	0	0	0	0	0	0	0	0	0	.4	168		250	1				0	0	0			1	1	1	1	1	0	0	0	0	0	0	0	1	0	0
1	1	0	0	0	0	0	0	0	0	1	0	0	.4	22.7		76.3	1				0	0	0			1	0	0	0	0	0	0	0	0	0	0	0	1	0	0
1	3	0	0	0	0	0	0	0	0	0	0	0	154				0	0	0	0		1	0								0	0	0	0	0	0	0			0
1	3	0	0	0	0	0	0	0	0	1	0	0	250		250	250	1				0	1	1	1	1	1	1	0	0	0	0	0	0	0	0	0	0			0
2	1	1	0	0	0	0	0	0	0	1	0	0	250	250	250	250	1				0	1	1	1	1	1	1	0	0	0	0	0	0	0	0	0	0	1	1	0
1	1	0	1	0	0	0	0	0	0	0	0	0	250	219	250	250	1				0	1	1	1	1	1	1	0	0	0	0	0	0	0	0	0	0	1	0	0
2	1	1	0	0	0	0	0	0	0	1	0	0	250	250			1				0	1	1					0	0	0	0	0	0	0	0	0	0	1	1	0
1	1	0	0	0	0	0	0	0	0	1	0	0	.4	41.1	.4	34.4	1				0	0	0	0	0	1	0	1	1	1	0	0	0	0	0	0	0	1	0	0
1	3	0	0	0	0	0	0	0	0	1	0	0	.4	24.7	6.04	51.1	1				0	0	0	1	0	1	0	0	0	0	0	0	0	0	0	0	0	1	0	0
1	3	0	0	0	0	0	0	0	0	1	0	0	.4	49.6	3.64	93.40000000000001	1				0	0	0	1	0	1	0	0	0	0	0	0	0	0	0	0	0	1	0	0
1	1	0	0	1	0	0	0	0	0	1	0	0	.4	150	4.49	163	1				0	0	0	1	0	1	0	0	0	0	0	0	0	0	0	0	0	1	0	0
1	3	0	0	0	0	0	0	1	0	1	0	0	.4	8.390000000000001	4.28	44	1				0	0	0	1	0	1	0	0	0	0	0	0	0	0	0	0	0	1	0	0
2	3	0	0	1	1	0	0	0	0	1	0	0	.4	15.2	1.23	57.5	1				0	0	0	1	0	1	0	0	0	0	0	0	0	0	0	0	0	1	0	0
1	3	0	0	0	0	0	0	1	0	0	0	0	60.6	250	250	250	1				0	1	0	1	1	1	1	0	0	0	0	0	0	0	0	0	0	1	1	0
1	3	0	0	0	0	0	0	0	0	1	0	0	250	250	250	250	1				1	1	1	1	1	1	1	1	1	1	0	0	0	0	0	0	0	1	1	0
1	1	0	0	0	0	0	0	0	0	0	0	0	.4	250		.4	0	1	1	1		0	0			0	0							0				1	1	0
1	3	1	0	0	0	0	0	0	0	0	0	0	250	250	250	250	1				0	1	1	1	1	1	1	0	0	0	0	0	0	0	0	0	0	1	1	0
2	5	0	0	0	0	0	0	0	0	1	0	0	125		250		1				0	1	0	1	1			0	0	0	0	0	0	0	0	0	0			0
2	3	0	0	0	0	0	0	0	0	0	0	0	213				0	0	0	0		1	0								0	0	0	0	0	0	0			0
2	3	0	0	0	0	0	0	0	0	1	0	0	115	110	250	244	1				0	1	0	1	1	1	0	0	0	0	0	0	0	0	0	0	0	1	0	0
1	3	0	0	1	0	0	0	0	0	0	0	0	.4	250	11.5	114	1				0	0	0	1	0	1	0	0	0	0	0	0	0	0	0	0	0	1	1	0
2	3	0	0	0	0	0	0	0	0	1	0	0		53	8.220000000000001	192	1				0			1	0	1	0	0	0	0	0	0	0	0	0	0	0	1	0	0
1	4	0	0	0	0	0	0	0	0	0	0	0	.4			1.68	0	1	1	1		0	0			1	0							0						0
1	3	1	0	1	0	0	0	0	0	1	0	0	250	250	250	250	1				0	1	1	1	1	1	1	0	0	0	0	0	0	0	0	0	0	1	1	0
1	1	0	1	1	0	0	0	0	0	1	0	0	166	250	250	250	1				0	1	0	1	1	1	1	1	1	1	0	0	0	0	0	0	0	1	1	0
1	3	0	0	0	0	0	0	0	0	0	0	0	.4	117		250	0	1	1	1		0	0			1	1							0				1	0	0
1	3	0	0	0	0	0	0	1	0	0	0	0	9.92	128	250	250	1				0	1	0	1	1	1	1	0	1	1	0	0	0	0	0	0	0	1	0	0
1	1	0	0	0	0	0	0	0	0	1	0	0	43.8	250	250	250	1				0	1	0	1	1	1	1	0	0	0	0	0	0	0	0	0	0	1	1	0
2	2	0	0	0	0	0	0	0	0	1	0	0	250	250	250	250	1				0	1	1	1	1	1	1	0	0	0	0	0	0	0	0	0	0	1	1	0
1	3	0	0	0	0	0	0	0	0	1	0	0	121	250	250	250	1				0	1	0	1	1	1	1	0	0	0	0	0	0	0	0	0	0	1	1	0
2	1	0	0	0	0	0	0	0	0	0	0	0	105				0	0	0	0		1	0
2	3	0	0	1	0	0	0	0	0	1	0	0	.4	1.56		2.06	1				0	0	0			1	0	0	0	0	0	0	0	0	0	0	0	1	0	0
1	3	0	0	0	0	0	0	0	0	1	0	0	74.59999999999999	82.5	234	142	1				0	1	0	1	0	1	0	0	0	0	0	0	0	0	0	0	0	1	0	0
1	3	0	0	0	0	0	0	0	0	1	0	0	.4	79.59999999999999	5.66	178	1				0	0	0	1	0	1	0	0	0	0	0	0	0	0	0	0	0	1	0	0
1	3	0	0	0	0	0	0	1	0	1	0	0	3.03	112	46	152	1				0	1	0	1	0	1	0	0	0	0	0	0		0	0	0	0	1	0	0
2	4	0	0	0	0	0	0	0	0	1	0	0	250	250	250	250	1				0	1	1	1	1	1	1	0	0	0	0	0	0	0	0	0	0	1	1	0
1	3	0	0	0	0	0	0	0	0	1	0	0	250	250	250	250	1				0	1	1	1	1	1	1	0	0	0	0	0	0	0	0	0	0	1	1	0
1	3	1	0	0	0	0	0	0	0	1	0	0	206		250	223	1				0	1	0	1	1	1	0	0	0	0	0	0	0	0	0	0	0			0
2	5	0	0	0	0	0	0	0	0	1	0	0	.4	68.3	4.65	208	1				0	0	0	1	0	1	0	0	0	0				0	0	0	0	1	0	0
2	3	0	0	0	0	0	0	0	0	1	0	0	29.8	130	250	250	1				0	1	0	1	1	1	1	0	0	0	0	0		0	0	0	0	1	0	0
1	3	0	0	0	0	0	0	0	0	0	0	0	250	250		250	0	1	1	1		1	1			1	1							0				1	1	0
2	3	1	0	0	0	0	0	0	0	0	0	0	250	250	250	250	1				0	1	1	1	1	1	1	0	0	0	0	0	0	0	0	0	0	1	1	0
1	3	0	0	1	1	0	0	0	0	0	0	0	.4	250	18.5	168	1				0	0	0	1	0	1	0	1	1	1	0	0	0	0	0	0	0	1	1	0
2	1	1	0	1	0	0	0	0	0	1	0	0	250	250	250	250	1				0	1	1	1	1	1	1	0	0	0	0	0	0	0	0	0	0	1	1	0
1	1	1	0	1	0	0	0	0	0	1	0	0	.4	152	1.57	212	1				0	0	0	1	0	1	0	0	0	0	0	0	0	0	0	0	0	1	0	0
2	3	0	0	0	0	0	0	0	0	1	0	0	250	250	250	250	1				0	1	1	1	1	1	1	0	0	0	0	0	0	0	0	0	0	1	1	0
1	3	0	0	1	0	0	0	0	0	1	0	0	.4	171	2.38	123	1				0	0	0	1	0	1	0	0	0	0	0	0	0	0	0	0	0	1	0	0
2	3	0	0	1	0	0	0	0	0	1	0	0	104	250	250	250	1				0	1	0	1	1	1	1	0	0	0	0	0	0	0	0	0	0	1	1	0
1	1	0	0	0	0	0	0	1	0	0	0	0	.4	250		250	1				1	0	0			1	1	1	1	1	0	0	0	0	0	0	0	1	1	0
1	3	0	0	0	0	0	0	1	0	0	0	0	250	250	250	250	1				0	1	1	1	1	1	1	0	0	0	0	0	0	0	0	0	0	1	1	0
2	3	1	0	0	0	0	0	0	0	1	0	0	250	250	250	250	1				0	1	1	1	1	1	1	0	0	0	0	0	0	0	0	0	0	1	1	0
2	3	0	0	0	0	0	0	0	0	0	0	0	162				0	0	0	0		1	0
1	3	0	0	1	0	0	0	0	0	1	0	0	.4	6.36	.4	14.7	1				0	0	0	0	0	1	0	0	0	0	0	0	0	0	0	0	0	1	0	0
1	2	0	0	1	0	0	0	0	0	1	0	0	250	250	250	250	1				0	1	1	1	1	1	1	0	0	0	0	0	0	0	0	0	0	1	1	0
1	3	1	0	0	0	0	0	0	0	1	0	0	71.90000000000001	250	250	250	1				0	1	0	1	1	1	1	0	0	0	0	0	0	0	0	0	0	1	1	0
2	3	0	0	0	0	0	0	0	0	0	0	0	.4	250		4.19	0	1	1	1	1	0	0			1	0							0				1	1	0
2	3	0	0	0	0	0	0	0	0	1	0	0	1.76	77.59999999999999	19	108	1				0	1	0	1	0	1	0	0	0	0	0	0	0	0	0	0	0	1	0	0
1	3	0	1	0	0	0	0	0	0	0	0	0	250	250	250	250	1				0	1	1	1	1	1	1	0	0	0	0	0	0	0	0	0	0	1	1	0
1	2	0	0	0	0	0	0	1	0	1	0	0	62.6	153	204	200	1				0	1	0	1	0	1	0	0	0	0	0	0	0	0	0	0	0	1	0	0
2	3	0	0	0	0	0	0	0	0	1	0	0	250	250	250	250	1				0	1	1	1	1	1	1	0	0	0	0	0	0	0	0	0	0	1	1	0
2	2	1	0	0	0	0	0	0	0	0	0	0	.4	10.9	.532	13.3	1				0	0	0	0	0	1	0	0	0	0				0	0	0	0	1	0	0
1	3	0	0	0	0	0	0	0	0	1	0	0	60.5	175	250	250	1				0	1	0	1	1	1	1	0	0	0	0	0	0	0	0	0	0	1	0	0
2	2	0	0	0	0	0	0	0	0	1	0	0	236	250	250	250	1				0	1	0	1	1	1	1	0	0	0	0	0	0	0	0	0	0	1	1	0
1	1	0	0	0	0	0	0	0	0	1	0	0	.4	16.8	.4	30.5	1				0	0	0	0	0	1	0	0	0	0				0	0	0	0	1	0	0
2	3	0	0	0	0	0	0	0	0	1	0	0	.4	73.2	14.1	62.3	1				1	0	0	1	0	1	0	1	1	1	0	0	0	0	0	0	0	1	0	0
2	2	0	0	0	0	0	0	0	0	1	0	0	250	250	250	250	1				0	1	1	1	1	1	1	0	0	0	0	0	0	0	0	0	0	1	1	0
1	3	0	0	1	0	0	0	0	0	1	0	0		151	16.9	250	1				1			1	0	1	1	1	1	1	0	0	0	0	0	0	0	1	0	0
1	4	0	1	0	0	0	0	0	0	0	0	0	157	250	250	250	1				0	1	0	1	1	1	1	0	0	0	0	0	0	0	0	0	0	1	1	0
2	3	1	0	0	0	0	0	0	0	1	0	0		250	250	250	1				0			1	1	1	1	0	0	0	0	0	0	0	0	0	0	1	1	0
1	1	0	0	0	0	0	0	0	0	1	0	0	250	250	250	250	1				0	1	1	1	1	1	1	0	0	0	0	0	0	0	0	0	0	1	1	0
1	3	0	0	0	0	0	0	1	0	0	0	0	55.3	173	250	250	1				0	1	0	1	1	1	1	0	0	0	0	0	0	0	0	0	0	1	0	0
2	2	0	0	0	0	0	0	0	0	1	0	0	.4	16.8	22.4	28.5	1				0	0	0	1	0	1	0	0	0	0	0	0	0	0	0	0	0	1	0	0
1	3	0	0	1	0	0	0	0	0	1	0	0		92.8	8.43	45.9	1				0			1	0	1	0	0	0	0	0	0	0	0	0	0	0	1	0	0
1	5	0	0	0	0	0	0	0	0	1	0	0	39.2	67.59999999999999	136	102	1				1	1	0	1	0	1	0	1	1	1	0	0	0	0	0	0	0	1	0	0
1	1	0	0	0	0	0	0	0	0	1	0	0		250	250	250	1				0			1	1	1	1	0	0	0	0	0	0	0	0	0	0	1	1	0
1	2	0	0	0	0	0	0	0	0	1	0	0		115	250	131	1				0			1	1	1	0	0	0	0				0	0	0	0	1	0	0
2	3	0	0	0	0	0	0	0	0	0	0	0	29.4			30.6	0	0	0	0		1	0			1	0	0	0	0	0	0	0	0	0	0	0			0
2	3	0	0	0	0	0	0	0	0	1	0	0	78.7		250	250	1				0	1	0	1	1	1	1	0	0	0	0	0	0	0	0	0	0			0
1	3	0	0	1	0	0	0	0	0	1	0	0	250	250	250	250	1				0	1	1	1	1	1	1	0	0	0	0	0	0	0	0	0	0	1	1	0
1	3	0	0	0	0	0	0	0	0	0	0	0	160	250		250	0	1	1	1		1	0			1	1							0				1	1	0
1	3	1	0	0	0	0	0	0	0	0	0	0	250	250	250	250	1				0	1	1	1	1	1	1	0	0	0	0	0	0	0	0	0	0	1	1	0
1	3	0	0	0	0	0	0	0	0	1	0	0	.4	7.84	5.51	30.8	1				0	0	0	1	0	1	0	0	0	0	0	0	0	0	0	0	0	1	0	0
2	3	0	0	0	0	0	0	0	0	0	0	0	.4	7.3			0	0	1	1		0	0								0			0	0			1	0	0
1	3	0	0	0	0	0	0	0	0	1	0	0	.4	250	.771	64.40000000000001	1				1	0	0	0	0	1	0	1	1	1	0	0	0	0	0	0	0	1	1	0
1	1	0	0	1	1	0	0	0	0	1	0	0	76.90000000000001	72	207	151	1				0	1	0	1	0	1	0	0	0	0	0	0	0	0	0	0	0	1	0	0
1	3	0	0	1	0	0	0	0	0	1	0	0	250	250	250	250	1				0	1	1	1	1	1	1	0	0	0	0	0	0	0	0	0	0	1	1	0
1	2	0	0	0	0	0	0	0	0	1	0	0		219	250	250	1				0			1	1	1	1	0	0	0	0	0	0	0	0	0	0	1	0	0
1	2	0	0	1	0	0	0	0	0	1	0	0		250	250	250	1				0			1	1	1	1	0	0	0	0	0	0	0	0	0	0	1	1	0
2	1	0	0	0	0	0	0	0	0	0	0	0	48.7	250		250	0	1	1	1		1	0			1	1							0				1	1	0
2	9	0	0	0	1	0	0	0	0	1	0	0			.4		1				0			0	0			0	0	0	0	0	0	0	0	0	0			0
1	3	1	0	1	0	0	0	0	0	1	0	0	.4	250	3.06	116	1				0	0	0	1	0	1	0	0	0	0	0	0	0	0	0	0	0	1	1	0
1	2	0	0	0	0	0	0	0	0	1	0	0		57.7	8.08	130	1				0			1	0	1	0	0	0	0	0	0	0	0	0	0	0	1	0	0
1	3	0	0	0	0	0	0	0	0	0	0	0	250	250		250	0	1	1	1		1	1			1	1							0				1	1	0
2	2	0	0	0	0	0	0	0	0	1	0	0	.4	17.3	1.6	54.7	1				0	0	0	1	0	1	0	0	0	0	0	0	0	0	0	0	0	1	0	0
1	3	0	0	1	0	0	0	0	0	1	0	0	.4	70.2	37.7	130	1				0	0	0	1	0	1	0	0	0	0	0	0	0	0	0	0	0	1	0	0
2	3	1	0	1	0	0	0	0	0	1	0	0	250	250	250	250	1				0	1	1	1	1	1	1	0	0	0	0	0	0	0	0	0	0	1	1	0
2	3	0	0	1	0	0	0	0	0	0	0	0	250	250		250	1				0	1	1			1	1	0	0	0	0	0	0	0	0	0	0	1	1	0
2	1	0	0	1	0	0	0	0	0	0	0	0	151	250	250	250	1				0	1	0	1	1	1	1	0	0	0	0	0	0	0	0	0	0	1	1	0
1	3	0	0	0	0	0	0	0	0	1	0	0	250	250	250	250	1				0	1	1	1	1	1	1	0	0	0	0	0	0	0	0	0	0	1	1	0
1	1	1	0	1	0	0	0	0	0	1	0	0	250	250	250	250	1				0	1	1	1	1	1	1	0	0	0	0	0	0	0	0	0	0	1	1	0
1	1	1	0	1	0	0	0	0	0	1	0	0	250	250	250	250	1				0	1	1	1	1	1	1	0	0	0	0	0	0	0	0	0	0	1	1	0
1	3	0	0	1	0	0	0	0	0	0	0	0	61.9	214	250	250	1				0	1	0	1	1	1	1	0	0	0	0	0	0	0	0	0	0	1	0	0
2	3	0	0	1	0	0	0	0	0	1	0	0	205	250	250	250	1				0	1	0	1	1	1	1	0	0	0				0	0	0	0	1	1	0
1	3	1	0	0	0	0	0	0	0	0	0	0	65.90000000000001	237	250	250	1				0	1	0	1	1	1	1	0	0	0	0	0	0	0	0	0	0	1	0	0
2	3	0	0	0	0	0	0	0	0	1	0	0	19.8	48.8	225	142	1				0	1	0	1	0	1	0	0	0	0	0	0	0	0	0	0	0	1	0	0
1	3	0	0	0	0	0	0	0	0	0	0	0	250	250	250	250	1				0	1	1	1	1	1	1	0	0	0	0	0	0	0	0	0	0	1	1	0
2	3	0	0	0	0	0	0	0	0	1	0	0	250	250	250	250	1				0	1	1	1	1	1	1	0	0	0	0	0	0	0	0	0	0	1	1	0
2	3	0	0	0	0	0	0	0	0	1	0	0	.4	31.4	8.31	84.8	1				0	0	0	1	0	1	0	1	1	1	0	0	0	0	0	0	0	1	0	0
2	1	0	0	1	0	0	0	0	0	1	0	0		250	250	250	1				0			1	1	1	1	0	0	0	0	0	0	0	0	0	0	1	1	0
1	3	0	0	1	0	0	0	0	0	0	0	0	250	250	250	250	1				0	1	1	1	1	1	1	0	0	0	0	0	0	0	0	0	0	1	1	0
2	3	0	0	1	0	0	0	0	0	1	0	0	209	250	250	250	1				0	1	0	1	1	1	1	0	0	0	0	0	0	0	0	0	0	1	1	0
1	3	0	0	0	0	0	0	0	0	1	0	0	64	123	250	250	1				0	1	0	1	1	1	1	0	0	0	0	0	0	0	0	0	0	1	0	0
2	3	0	0	0	0	0	0	0	0	1	0	0	.4	26.2	2.72	76.8	1				0	0	0	1	0	1	0	0	0	0	0	0	0	0	0	0	0	1	0	0
1	4	0	0	0	0	0	0	0	0	1	0	0	.4	250	2.6	230	1				0	0	0	1	0	1	0	0	0	0	0	0	0	0	0	0	0	1	1	0
1	1	0	0	1	0	0	0	0	0	1	0	0	163	195	250	250	1				0	1	0	1	1	1	1	0	0	0	0	0	0	0	0	0	0	1	0	0
1	3	0	0	0	0	0	0	0	0	1	0	0	.4	47.6	.4	65.90000000000001	1				0	0	0	0	0	1	0	0	0	0	0	0	0	0	0	0	0	1	0	0
1	3	0	0	0	0	0	0	0	0	1	0	0	.4	18.6	25.8	60.9	1				0	0	0	1	0	1	0	0	0	0	0	0	0	0	0	0	0	1	0	0
1	3	0	0	0	0	0	0	0	0	0	0	0		247		43.3	0	1	1	1	0					1	0							0				1	0	0
1	3	0	0	0	0	0	0	0	0	1	0	0	197	250	250	250	1				0	1	0	1	1	1	1	0	0	0	0	0	0	0	0	0	0	1	1	0
1	3	0	0	0	0	0	0	1	0	1	0	0	235		250		1				0	1	0	1	1			0	0	0	0	0	0	0	0	0	0			0
1	3	0	0	0	0	0	0	0	0	1	0	0	.4	9.19	.586	24.3	1				0	0	0	0	0	1	0	0	0	0	0	0	0	0	0	0	0	1	0	0
2	2	0	0	0	0	0	0	0	0	1	0	0	.4	27.9	.4	23.8	1				0	0	0	0	0	1	0	1	1	1	0	0	0	0	0	0	0	1	0	0
1	3	0	0	0	0	0	0	0	0	1	0	0	.4	242	34.8	137	1				0	0	0	1	0	1	0	0	0	0	0	0	0	0	0	0	0	1	0	0
1	1	0	0	0	0	0	0	0	0	1	0	0		33.4	25		1				0			1	0			0	0	0	0	0	0	0	0	0	0	1	0	0
1	1	0	0	1	0	0	0	0	0	1	0	0	250		250		1				0	1	1	1	1			0	0	0	0	0	0	0	0	0	0			0
2	3	0	0	0	0	0	0	0	0	1	0	0	.4	18	3.72	65.09999999999999	1				0	0	0	1	0	1	0	0	0	0	0	0	0	0	0	0	0	1	0	0
1	3	0	0	1	0	0	0	0	0	1	0	0	250	250	250	250	1				0	1	1	1	1	1	1	0	0	0	0	0	0	0	0	0	0	1	1	0
1	3	0	0	0	0	0	0	0	0	0	0	0	194	250		250	0	1	1	1		1	0			1	1							0				1	1	0
2	3	0	0	1	0	0	0	0	0	1	0	0	250	250	250	250	1				0	1	1	1	1	1	1	0	0	0	0	0	0	0	0	0	0	1	1	0
1	1	1	0	0	0	0	0	0	0	1	0	0	250	250	250	250	1				0	1	1	1	1	1	1	0	0	0	0	0	0	0	0	0	0	1	1	0
1	1	0	1	0	0	0	0	0	0	0	0	0	.4	45.1	4.63	115	1				0	0	0	1	0	1	0	0	0	0	0	0	0	0	0	0	0	1	0	0
1	3	0	0	0	0	0	0	0	0	0	0	0	250				0	0	0	0		1	1
2	1	0	0	1	0	0	0	0	0	0	0	0	.4	31.2	1.75	171	1				0	0	0	1	0	1	0	0	0	0	0	0	0	0	0	0	0	1	0	0
1	3	0	0	0	0	0	0	0	0	0	0	0	241	250		250	0	1	1	1	0	1	0			1	1							0				1	1	0
2	2	0	0	0	0	0	0	0	0	1	0	0	250	250	250	250	1				0	1	1	1	1	1	1	0	0	0	0	0	0	0	0	0	0	1	1	0
1	1	1	0	0	0	0	0	0	0	0	0	0		221	250	250	1				0			1	1	1	1	0	0	0	0	0	0	0	0	0	0	1	0	0
1	3	0	0	0	0	0	0	0	0	1	0	0	.4	20.2	4.15	75.2	1				1	0	0	1	0	1	0	1	1	1	0	0	0	0	0	0	0	1	0	0
1	3	0	0	0	0	0	0	0	0	1	0	0	.4	23.5	.4	5.98	1				0	0	0	0	0	1	0	0	1	1	0	0	0	0	0	0	0	1	0	0
2	3	0	0	1	0	0	0	0	0	1	0	0	250	250	250	250	1				0	1	1	1	1	1	1	0	0	0	0	0	0	0	0	0	0	1	1	0
1	3	1	0	0	0	0	0	0	0	0	0	0	.4		3.28	60.5	1				0	0	0	1	0	1	0	0	0	0	0	0	0	0	0	0	0			0
1	3	0	1	1	0	0	0	0	0	1	0	0	250	250	250	250	1				0	1	1	1	1	1	1	0	0	0	0	0	0	0	0	0	0	1	1	0
2	1	1	0	0	0	0	0	0	0	1	0	0	.4	250	1.19	51.9	1				0	0	0	1	0	1	0	0	0	0	0	0	0	0	0	0	0	1	1	0
1	3	0	0	0	0	0	0	0	0	1	0	0	225	250	250	250	1				0	1	0	1	1	1	1	0	0	0	0	0	0	0	0	0	0	1	1	0
1	1	0	1	0	0	0	0	0	0	1	0	0	.4	48.5	2.27	68.2	1				0	0	0	1	0	1	0	0	0	0	0	0	0	0	0	0	0	1	0	0
2	3	1	0	0	0	0	0	0	0	0	0	0	250	250	250	250	1				0	1	1	1	1	1	1	0	1	1	0	0	0	0	0	0	0	1	1	0
2	3	0	0	0	0	0	0	0	0	1	0	0	106	250	250	250	1				0	1	0	1	1	1	1	0	0	0	0	0	0	0	0	0	0	1	1	0
1	3	1	0	0	0	0	0	0	0	0	0	0	.4	35.6	7.35	54.6	1				0	0	0	1	0	1	0	0	0	0	0	0	0	0	0	0	0	1	0	0
1	3	0	0	0	0	0	0	0	0	1	0	0	.4	14.4	.4	10	1				0	0	0	0	0	1	0	0	0	0	0	0	0	0	0	0	0	1	0	0
1	3	0	0	0	0	0	0	0	0	1	0	0	.4	250	19.5	250	1				0	0	0	1	0	1	1	1	1	1	0	0	0	0	0	0	0	1	1	0
2	3	0	0	0	0	0	0	0	0	1	0	0	237	241	250	250	1				0	1	0	1	1	1	1	0	0	0	0	0	0	0	0	0	0	1	0	0
2	4	0	0	0	0	0	0	0	0	1	0	0		31	.4	39.1	1				0			0	0	1	0	0	0	0	0	0	0	0	0	0	0	1	0	0
1	1	0	0	0	0	0	0	0	0	1	0	0	.4	250	5.15	250	1				1	0	0	1	0	1	1	1	1	1	1	1	1	0	0	0	0	1	1	1
2	3	0	0	0	0	0	0	0	0	1	0	0	.4	25.4	.4	92.59999999999999	1				0	0	0	0	0	1	0	0	0	0	0	0	0	0	0	0	0	1	0	0
1	3	0	0	1	0	0	0	0	0	1	0	0	.4	250	8.09	101	1				0	0	0	1	0	1	0	0	0	0	0	0	0	0	0	0	0	1	1	0
1	1	0	0	1	0	0	0	0	0	1	0	0	250	250	250	250	1				0	1	1	1	1	1	1	0	0	0	0	0	0	0	0	0	0	1	1	0
1	2	0	0	0	0	0	0	0	0	1	0	0	.4	250	16.1	215	1				0	0	0	1	0	1	0	0	0	0	0	0	0	0	0	0	0	1	1	0
1	3	0	0	0	0	0	0	0	0	1	0	0	.4	250	30.4	116	1				0	0	0	1	0	1	0	0	0	0	0	0	0	0	0	0	0	1	1	0
2	1	0	0	0	0	0	0	0	0	1	0	0	49	250	250	250	1				0	1	0	1	1	1	1	0	0	0	0	0	0	0	0	0	0	1	1	0
2	3	0	0	0	0	0	0	0	0	1	0	0	192	250	250	250	1				0	1	0	1	1	1	1	0	0	0	0	0	0	0	0	0	0	1	1	0
1	9	0	0	0	0	0	0	0	0	1	0	0	70.5		218		1				0	1	0	1	0			0	0	0	0	0	0	0	0	0	0			0
1	2	0	0	0	0	0	0	1	0	0	0	0	.4	51.4	.515	38.1	1				0	0	0	0	0	1	0	0	0	0	0	0	0	0	0	0	0	1	0	0
2	2	0	0	0	0	0	0	0	0	1	0	0	250	250	250	250	1				0	1	1	1	1	1	1	0	0	0	0	0	0	0	0	0	0	1	1	0
1	3	0	0	0	0	0	0	0	0	1	0	0	.4	71.7	1.75	108	1				0	0	0	1	0	1	0	0	0	0	0	0	0	0	0	0	0	1	0	0
1	3	0	0	0	0	0	0	0	0	1	0	0		250	250	250	1				0			1	1	1	1	0	0	0	0	0	0	0	0	0	0	1	1	0
1	3	0	0	0	0	0	0	0	0	1	0	0			250		1				0			1	1			0	0	0	0	0	0	0	0	0	0			0
1	3	0	0	0	0	0	0	0	0	0	0	0	.4	90.40000000000001		.4	0	0	1	1		0	0			0	0	0						0	0			1	0	0
2	3	0	0	0	0	0	0	0	0	0	0	0					0	0	1	1											0			0	0					0
1	3	0	0	0	0	0	0	0	0	0	0	0	1	250		250	0	1	1	1		1	0			1	1							0				1	1	0
1	3	0	0	0	0	0	0	0	0	1	0	0	250	250	250	250	1				0	1	1	1	1	1	1	0	0	0	0	0	0	0	0	0	0	1	1	0
2	3	0	0	0	0	0	0	0	0	1	0	0	250	250	250	250	1				1	1	1	1	1	1	1	1	1	1	0	0	0	0	0	0	0	1	1	0
1	1	0	0	0	0	0	0	0	0	0	0	0	.4	250		76.8	0	1	1	1		0	0			1	0							0				1	1	0
2	1	0	0	0	0	0	0	0	0	1	0	0	49.2	238	250	250	1				0	1	0	1	1	1	1	0	0	0	0	0	0	0	0	0	0	1	0	0
1	3	0	0	1	0	0	0	0	0	1	0	0	250	250	250	250	1				0	1	1	1	1	1	1	0	0	0	0	0	0	0	0	0	0	1	1	0
1	3	0	0	0	0	0	0	0	0	1	0	0		250	250	250	1				0			1	1	1	1	0	0	0	0	0	0	0	0	0	0	1	1	0
1	3	0	0	0	0	0	0	0	0	1	0	0	141	250	250	250	1				0	1	0	1	1	1	1	0	0	0	0	0	0	0	0	0	0	1	1	0
1	3	0	0	0	0	0	0	0	0	1	0	0	250	250	250	250	1				0	1	1	1	1	1	1	0	0	0	0	0	0	0	0	0	0	1	1	0
1	3	0	0	0	0	0	0	0	0	1	0	0	6.82	12.2	7.36	64	1				0	1	0	1	0	1	0	0	0	0	0	0	0	0	0	0	0	1	0	0
1	1	0	0	0	0	0	0	0	0	1	0	0	250	250	250	250	1				0	1	1	1	1	1	1	0	0	0	0	0	0	0	0	0	0	1	1	0
2	3	0	0	0	0	0	0	0	0	1	0	0	250		250		1				0	1	1	1	1			0	0	0	0	0	0	0	0	0	0			0
1	2	0	0	0	0	0	0	0	0	1	0	0	156	154	250	218	1				0	1	0	1	1	1	0	0	0	0	0	0	0	0	0	0	0	1	0	0
2	3	0	0	1	0	0	0	0	0	1	0	0	34.4	250	250	250	1				0	1	0	1	1	1	1	0	1	1	0	0	0	0	0	0	0	1	1	0
2	2	0	0	0	0	0	0	0	0	1	0	0	100	170	250	235	1				0	1	0	1	1	1	0	0	0	0	0	0	0	0	0	0	0	1	0	0
1	3	1	0	0	0	0	0	0	0	1	0	0	.4	8.050000000000001	.493	35.5	1				0	0	0	0	0	1	0	0	0	0	0	0	0	0	0	0	0	1	0	0
1	1	0	0	0	0	0	0	0	0	0	0	0	.4	250		11.4	0	1	1	1		0	0			1	0							0				1	1	0
1	1	0	0	0	0	0	0	0	0	1	0	0	.4	69.59999999999999	4.57	58.4	1				0	0	0	1	0	1	0	0	0	0	0	0	0	0	0	0	0	1	0	0
1	3	0	0	0	0	0	0	0	0	1	0	0		161	1.67	85.40000000000001	1				0			1	0	1	0	0	0	0	0	0	0	0	0	0	0	1	0	0
1	3	0	0	1	0	0	0	0	0	0	0	0	.4	113	26.1	220	1				0	0	0	1	0	1	0	0	0	0	0	0	0	0	0	0	0	1	0	0
1	3	0	0	1	0	0	0	0	0	1	0	0	.4	250	250	250	1				0	0	0	1	1	1	1	0	0	0	0	0	0	0	0	0	0	1	1	0
2	1	0	0	1	0	0	0	0	0	1	0	0	250	250	250	250	1				0	1	1	1	1	1	1	0	0	0	0	0	0	0	0	0	0	1	1	0
1	3	0	0	1	0	0	0	0	0	1	0	0	.4	250	25.8	195	1				0	0	0	1	0	1	0	0	0	0	0	0	0	0	0	0	0	1	1	0
1	3	0	0	0	0	0	0	0	0	1	0	0	79.8	140	250	250	1				0	1	0	1	1	1	1	0	0	0	0	0	0	0	0	0	0	1	0	0
1	3	0	0	0	0	0	0	0	0	1	0	0	.4	250	6.8	160	1				0	0	0	1	0	1	0	0	1	1	0	0	0	0	0	0	0	1	1	0
1	1	0	0	0	0	0	0	1	0	0	0	0	.4	8.800000000000001	1.8	11.9	1				0	0	0	1	0	1	0	0	0	0	0	0	0	0	0	0	0	1	0	0
2	1	1	0	0	0	0	0	0	0	0	0	0	250	250	250	250	1				0	1	1	1	1	1	1	0	0	0	0	0	0	0	0	0	0	1	1	0
1	3	0	0	0	0	0	0	0	0	1	0	0	250	250	250	250	1				1	1	1	1	1	1	1	1	1	1	0	0	0	0	0	0	0	1	1	0
1	2	0	0	1	0	0	0	0	0	0	0	0	.4	22.1	1.32	38.4	1				0	0	0	1	0	1	0	0	0	0	0	0	0	0	0	0	0	1	0	0
1	3	0	0	0	0	0	0	0	0	1	0	0	250	250	250	250	1				0	1	1	1	1	1	1	0	0	0	0	0	0	0	0	0	0	1	1	0
1	1	0	0	0	0	0	0	0	0	1	0	0	.4	57.8	1.19	113	1				0	0	0	1	0	1	0	1	1	1	0	0	0	0	0	0	0	1	0	0
1	3	0	0	0	0	0	0	0	0	0	0	0	250				0	0	0	0		1	1								0	0	0	0	0	0	0			0
1	2	0	0	0	0	0	0	0	0	1	0	0	250	250	250	250	1				0	1	1	1	1	1	1	0	0	0	0	0	0	0	0	0	0	1	1	0
1	3	0	0	0	0	0	0	0	0	1	0	0		250	250	250	1				1			1	1	1	1	1	1	1	0	0	0	0	0	0	0	1	1	0
1	3	0	0	0	0	0	0	0	0	1	0	0	.4	250	75.59999999999999	250	1				0	0	0	1	0	1	1	1	1	1	0	0	0	0	0	0	0	1	1	0
2	3	1	0	0	0	0	0	0	0	0	0	0	250	250	250	250	1				0	1	1	1	1	1	1	0	0	0	0	0	0	0	0	0	0	1	1	0
1	3	0	0	0	0	0	0	0	0	1	0	0	250	250	250	250	1				0	1	1	1	1	1	1	0	0	0	0	0	0	0	0	0	0	1	1	0
1	1	0	1	0	0	0	0	0	0	0	0	0	239	250	250	250	1				0	1	0	1	1	1	1	0	0	0	0	0	0	0	0	0	0	1	1	0
2	3	0	0	0	0	0	0	0	0	1	0	0	250	250	250	250	1				0	1	1	1	1	1	1	0	0	0	0	0	0	0	0	0	0	1	1	0
2	2	0	0	0	0	0	0	0	0	1	0	0	214	250	250	250	1				0	1	0	1	1	1	1	0	0	0	0	0	0	0	0	0	0	1	1	0
2	1	0	0	0	0	0	0	0	0	1	0	0	.4	250	12.7	47.9	1					0	0	1	0	1	0	1	1	1	0	0	0	0	0	0	0	1	1	0
1	5	0	0	0	0	0	0	0	0	0	0	0	190	250		250	0	1	1	1		1	0			1	1							0				1	1	0
2	3	0	0	0	0	0	0	0	0	1	0	0	99.09999999999999	250	250	250	1				0	1	0	1	1	1	1	0	0	0	0	0	0	0	0	0	0	1	1	0
1	3	0	0	0	0	0	0	0	0	1	0	0	250	250	250	250	1				0	1	1	1	1	1	1	0	0	0	0	0	0	0	0	0	0	1	1	0
1	3	0	0	1	0	0	0	0	0	0	0	0	250	250	250	250	1				1	1	1	1	1	1	1	1	1	1	0	0	0	0	0	0	0	1	1	0
1	2	0	0	0	0	0	0	0	0	1	0	0	8.529999999999999	29.4	78	56.8	1				0	1	0	1	0	1	0	0	0	0	0	0	0	0	0	0	0	1	0	0
1	3	0	0	0	0	0	0	0	0	0	0	0					0	0	0	0								0	0	0	0	0	0	0	0	0	0			0
2	3	0	0	0	0	0	0	0	0	1	0	0	62.6	250	250	250	1				0	1	0	1	1	1	1	0	0	0	0	0	0	0	0	0	0	1	1	0
1	3	1	0	0	0	0	0	0	0	1	0	0		250		250	1				0					1	1	0	0	0	0	0	0	0	0	0	0	1	1	0
1	3	0	1	0	0	0	0	0	0	0	0	0	.4	120	1.48	141	1				0	0	0	1	0	1	0	0	0	0	0	0	0	0	0	0	0	1	0	0
1	3	1	0	1	0	0	0	0	0	1	0	0	250	250	250	250	1				0	1	1	1	1	1	1	0	0	0	0	0	0	0	0	0	0	1	1	0
1	3	1	0	0	0	0	0	0	0	1	0	0	250	250	250	250	1				0	1	1	1	1	1	1	0	0	0	0	0	0	0	0	0	0	1	1	0
2	3	0	0	0	0	0	0	1	0	0	0	0	110	192	224	229	1				0	1	0	1	0	1	0	0	0	0	0	0	0	0	0	0	0	1	0	0
1	3	0	0	1	0	0	0	0	0	0	0	0	132	250	250	250	1				0	1	0	1	1	1	1	0	0	0	0	0	0	0	0	0	0	1	1	0
2	3	1	0	0	0	0	0	0	0	0	0	0	250	250	250	250	1				0	1	1	1	1	1	1	0	0	0	0	0	0	0	0	0	0	1	1	0
2	3	1	0	1	0	0	0	0	0	0	0	0	250	250	250	250	1				0	1	1	1	1	1	1	0	0	0	0	0	0	0	0	0	0	1	1	0
1	3	1	0	0	0	0	0	0	0	0	0	0	.4	46.4	23.8	68.59999999999999	1				0	0	0	1	0	1	0	0	0	0	0	0	0	0	0	0	0	1	0	0
1	3	0	0	1	0	0	0	0	0	0	0	0	184		250	250	1				0	1	0	1	1	1	1	0	0	0	0	0	0	0	0	0	0			0
1	1	0	0	0	0	0	1	0	0	0	0	0	250	250	250	250	1				0	1	1	1	1	1	1	0	0	0	0	0	0	0	0	0	0	1	1	0
2	3	0	0	0	0	0	0	0	0	1	0	0	.4	2.3	.4	3.3	1				0	0	0	0	0	1	0	0	0	0	0	0	0	0	0	0	0	1	0	0
1	3	0	0	0	0	0	0	0	0	1	0	0		55.9	107	165	1				0			1	0	1	0	0	0	0	0	0	0	0	0	0	0	1	0	0
1	3	0	0	0	0	0	0	1	0	0	0	0	.4	15.7	6	68.5	1				0	0	0	1	0	1	0	0	0	0	0	0	0	0	0	0	0	1	0	0
2	3	1	0	1	0	0	0	0	0	1	0	0		250		250	1				0					1	1	0	0	0	0	0	0	0	0	0	0	1	1	0
1	3	0	0	0	0	0	0	0	0	0	0	0	.4	250		221	0	1	1	1		0	0			1	0							0				1	1	0
1	3	0	0	0	0	0	0	0	0	1	0	0	.4	35.4	3.87	114	1				0	0	0	1	0	1	0	0	0	0	0	0	0	0	0	0	0	1	0	0
1	1	0	0	0	0	0	0	0	0	0	0	0	43.2	250		250	0	1	1	1		1	0			1	1							0				1	1	0
2	1	0	0	0	0	0	0	0	0	1	0	0	250	250	250	250	1				0	1	1	1	1	1	1	0	0	0	0	0	0	0	0	0	0	1	1	0
2	3	0	0	0	0	0	0	0	0	1	0	0	.4	26.9	.436	154	1				0	0	0	0	0	1	0	0	0	0	0	0	0	0	0	0	0	1	0	0
2	3	0	0	1	0	0	0	0	0	0	0	0	250	250	250	250	1				0	1	1	1	1	1	1	0	0	0	0	0	0	0	0	0	0	1	1	0
2	2	0	0	1	0	0	0	0	0	1	0	0	250	250	250	250	1				0	1	1	1	1	1	1	0	0	0	0	0	0	0	0	0	0	1	1	0
1	1	0	0	0	0	0	0	0	0	1	0	0	71.3	245	250	250	1				0	1	0	1	1	1	1	0	0	0	0	0	0	0	0	0	0	1	0	0
1	1	0	0	0	0	0	0	0	0	1	0	0	250	250	250	250	1				0	1	1	1	1	1	1	0	0	0	0	0	0	0	0	0	0	1	1	0
1	2	0	0	0	0	0	0	0	0	1	0	0	.4	29	.5669999999999999	63.3	1				0	0	0	0	0	1	0	0	0	0	0	0	0	0	0	0	0	1	0	0
2	1	0	0	0	0	0	0	0	0	1	0	0	.4	250	3.78	250	1				0	0	0	1	0	1	1	0	0	0	0	0	0	0	0	0	0	1	1	0
2	3	0	0	1	0	0	0	0	0	1	0	0	250	250	250	250	1				0	1	1	1	1	1	1	0	0	0	0	0	0	0	0	0	0	1	1	0
1	3	0	0	0	0	0	0	0	0	1	0	0	250	250	250	250	1				0	1	1	1	1	1	1	0	0	0	0	0	0	0	0	0	0	1	1	0
2	2	0	0	0	0	0	0	0	0	1	0	0	250	250	250	250	1				0	1	1	1	1	1	1	0	0	0	0	0	0	0	0	0	0	1	1	0
1	3	0	0	0	0	0	0	0	1	0	0	0	250	250	250	250	1				0	1	1	1	1	1	1	0	0	0	0	0	0	0	0	0	0	1	1	0
1	3	0	0	0	0	0	0	0	0	1	0	0	.4	81.59999999999999	.859	250	1				0	0	0	1	0	1	1	0	0	0	0	0	0	0	0	0	0	1	0	0
1	2	0	0	1	0	0	0	0	0	1	0	0	.4	121	4.21	134	1				0	0	0	1	0	1	0	0	0	0	0	0	0	0	0	0	0	1	0	0
1	3	0	0	0	0	0	0	0	0	0	0	0	86.09999999999999	250		250	0	1	1	1		1	0			1	1							0				1	1	0
1	3	1	0	1	0	0	0	0	0	1	0	0	.4	117	4.19	218	1				0	0	0	1	0	1	0	0	0	0	0	0	0	0	0	0	0	1	0	0
1	3	0	0	0	0	0	0	0	0	0	0	0	248	250		250	0	1	1	1		1	0			1	1							0				1	1	0
2	3	0	0	0	0	0	0	0	0	1	0	0	.4	34.9	9.75	48	1				0	0	0	1	0	1	0	1	1	1	0	0	0	0	0	0	0	1	0	0
2	3	0	0	0	0	0	0	0	0	1	0	0	250	250	250	250	1				0	1	1	1	1	1	1	0	0	0	0	0	0	0	0	0	0	1	1	0
2	3	0	0	0	0	0	0	0	0	1	0	0	.4	183	1.85	250	1				0	0	0	1	0	1	1	0	0	0	0	0	0	0	0	0	0	1	0	0
1	3	0	0	1	0	0	0	0	0	1	0	0	31.3	181	250		1				0	1	0	1	1			0	0	0	0	0		0	0	0	0	1	0	0
2	3	0	0	0	0	0	0	0	0	1	0	0	250		250		1				0	1	1	1	1			0	0	0	0	0	0	0	0	0	0			0
2	4	0	0	0	0	0	0	0	0	0	0	0	.4	250		10.3	0	1	1	1	1	0	0			1	0							0				1	1	0
1	3	0	0	0	0	0	0	0	0	1	0	0	.4	250	2.51	34.1	1				1	0	0	1	0	1	0	1	1	1	0	0	0	0	0	0	0	1	1	0
2	1	0	0	0	0	0	0	1	0	0	0	0	250	250	250	250	1				0	1	1	1	1	1	1	0	0	0	0	0	0	0	0	0	0	1	1	0
1	3	1	0	0	0	0	0	0	0	1	0	0	250	250	250	250	1				0	1	1	1	1	1	1	0	0	0	0	0	0	0	0	0	0	1	1	0
1	3	0	0	0	0	0	0	0	0	0	0	0	177	250		250	0	1	1	1		1	0			1	1							0				1	1	0
1	1	0	0	1	0	0	0	0	0	1	0	0	250	250	250	250	1				0	1	1	1	1	1	1	1	1	1	0	0	0	0	0	0	0	1	1	0
1	2	0	1	0	0	0	0	0	0	0	0	0	250	250	250	250	1				0	1	1	1	1	1	1	0	0	0	0	0	0	0	0	0	0	1	1	0
1	3	0	1	0	0	0	0	0	0	0	0	0	.4	47.6	23	130	1				1	0	0	1	0	1	0	1	1	1	0	0	0	0	0	0	0	1	0	0
1	3	0	0	1	0	0	0	0	0	1	0	0	85.59999999999999	250	250	250	1				0	1	0	1	1	1	1	1	1	1	0	0	0	0	0	0	0	1	1	0
1	3	0	0	0	0	0	0	0	0	1	0	0		250	250	250	1				0			1	1	1	1	0	0	0	0	0	0	0	0	0	0	1	1	0
1	3	0	0	0	0	0	0	0	0	1	0	0	250	250	250	250	1				0	1	1	1	1	1	1	0	0	0	0	0	0	0	0	0	0	1	1	0
2	3	0	0	0	0	0	0	1	0	1	0	0	250	250	250	250	1				0	1	1	1	1	1	1	0	0	0	0	0	0	0	0	0	0	1	1	0
1	1	0	1	0	0	0	0	0	0	0	0	0	.4	38.2	3.95	55.8	1				0	0	0	1	0	1	0	0	0	0	0	0	0	0	0	0	0	1	0	0
1	2	0	0	0	0	0	0	0	0	1	0	0	.4	35.2	.4	40.8	1				0	0	0	0	0	1	0	0	0	0	0	0	0	0	0	0	0	1	0	0
1	3	0	0	0	0	0	0	0	0	0	0	0	24.5	250		250	0	1	1	1		1	0			1	1							0				1	1	0
1	1	0	0	0	0	0	0	0	0	0	0	0	250				0	0	0	0		1	1					0	0	0	0	0	0	0	0	0	0			0
1	3	1	0	0	0	0	0	0	0	0	0	0	14.2	250	250	250	1				0	1	0	1	1	1	1	0	0	0	0	0	0	0	0	0	0	1	1	0
1	3	0	0	1	0	0	0	0	0	0	0	0	.4	111	5.79	137	1				0	0	0	1	0	1	0	0	0	0	0	0	0	0	0	0	0	1	0	0
1	1	0	0	0	0	0	0	0	0	1	0	0	250	250	250	250	1				0	1	1	1	1	1	1	0	0	0	0	0	0	0	0	0	0	1	1	0
1	3	0	0	0	0	0	0	0	0	1	0	0	.4	75		92.3	1				0	0	0			1	0	0	0	0	0	0	0	0	0	0	0	1	0
1	3	0	0	0	0	0	0	0	0	0	0	0	.4	159		119	0	1	1	1		0	0			1	0							0				1	0	0
1	3	0	0	0	0	0	0	0	0	0	0	0	.4	250		250	0	1	1	1	1	0	0			1	1							0				1	1	0
1	3	0	0	0	0	0	0	0	0	1	0	0	250	250	250	250	1				0	1	1	1	1	1	1	0	0	0	0	0	0	0	0	0	0	1	1	0
1	3	0	0	0	0	0	0	0	0	0	0	0	.4	250		18.2	0	1	1	1		0	0			1	0							0				1	1	0
1	3	0	0	0	0	0	0	0	0	1	0	0	.4	2.32	19	209	1				0	0	0	1	0	1	0	0	0	0	0	0	0	0	0	0	0	1	0	0
1	3	0	1	0	0	0	0	0	0	0	0	0	249	250	250	250	1				0	1	0	1	1	1	1	1	1	1	0	0	0	0	0	0	0	1	1	0
1	3	1	0	0	0	0	0	0	0	0	0	0	250	250	250	250	1				0	1	1	1	1	1	1	0	0	0	0	0	0	0	0	0	0	1	1	0
1	3	0	0	0	0	0	0	1	0	0	0	0	.4	250	6.65	228	1				0	0	0	1	0	1	0	0	0	0	0	0	0	0	0	0	0	1	1	0
1	3	0	0	0	0	0	0	0	0	1	0	0	250	250	250	250	1				0	1	1	1	1	1	1	0	0	0	0	0	0	0	0	0	0	1	1	0
1	3	0	0	0	0	0	0	0	0	1	0	0	250	250	250	250	1				0	1	1	1	1	1	1	0	0	0	0	0	0	0	0	0	0	1	1	0
1	3	1	0	0	1	0	0	0	0	1	0	0	69	250	250	250	1				0	1	0	1	1	1	1	0	0	0	0	0	0	0	0	0	0	1	1	0
1	1	0	0	0	0	0	0	0	0	1	0	0	250	250	250	250	1				0	1	1	1	1	1	1	0	0	0	0	0	0	0	0	0	0	1	1	0
2	3	0	0	0	0	0	0	0	0	1	0	0	.4	122	11.5	250	1				0	0	0	1	0	1	1	0	0	0	0	0	0	0	0	0	0	1	0	0
1	1	0	0	0	0	0	0	0	1	0	0	0		250	250	250	1							1	1	1	1			0	0	0	0	0	0	0	0	1	1	0
1	3	1	0	1	0	0	0	0	0	0	0	0	49	71.90000000000001	250	112	1				0	1	0	1	1	1	0	0	0	0	0	0	0	0	0	0	0	1	0	0
1	3	0	0	1	0	0	0	0	0	0	0	0	8.67	136	250	250	1				0	1	0	1	1	1	1	0	0	0	0	0	0	0	0	0	0	1	0	0
1	3	0	0	0	0	0	0	0	0	1	0	0	.4	69.09999999999999	6.72	168	1				0	0	0	1	0	1	0	0	0	0	0	0	0	0	0	0	0	1	0	0
1	3	0	0	0	0	0	0	0	0	1	0	0	20	250	250	250	1				0	1	0	1	1	1	1	0	0	0	0	0	0	0	0	0	0	1	1	0
1	3	0	0	1	0	0	0	0	0	1	0	0	85.59999999999999	211	250	250	1				1	1	0	1	1	1	1	1	1	1	0	0	0	0	0	0	0	1	0	0
1	3	1	0	0	0	0	0	0	0	1	0	0	250	250	250	250	1				0	1	1	1	1	1	1	0	0	0	0	0	0	0	0	0	0	1	1	0
1	1	0	0	0	0	0	0	0	0	0	0	0	.4	250		215	0	1	1	1		0	0			1	0							0				1	1	0
1	3	0	1	0	0	0	0	0	0	0	0	0	.4	46.1	5.17	192	1				0	0	0	1	0	1	0	0	0	0	0	0	0	0	0	0	0	1	0	0
2	3	0	0	0	0	0	0	0	0	1	0	0	.4	18.6	4.59	20.5	1				0	0	0	1	0	1	0	0	0	0	0	0	0	0	0	0	0	1	0	0
2	3	0	0	0	0	0	0	0	0	0	0	0	250	250		250	0	1	1	1	0	1	1			1	1							0				1	1	0
1	3	0	0	0	0	0	0	0	0	1	0	0	129	250	250	250	1				0	1	0	1	1	1	1	0	0	0	0	0	0	0	0	0	0	1	1	0
1	3	0	0	0	0	0	0	0	0	1	0	0	184	250	250	250	1				0	1	0	1	1	1	1	0	0	0	0	0	0	0	0	0	0	1	1	0
2	3	0	0	0	0	0	0	0	0	0	0	0	.4	250		14	0	1	1	1		0	0			1	0							0				1	1	0
1	1	0	0	0	0	0	0	0	0	1	0	0	.4	12.6	.4	12.6	1				0	0	0	0	0	1	0	0	0	0	0	0	0	0	0	0	0	1	0	0
1	1	0	0	0	0	0	0	0	0	0	0	0	95.40000000000001	250		250	0	1	1	1		1	0			1	1							0				1	1	0
2	3	0	0	0	0	0	0	0	0	1	0	0	250	250	250	250	1				0	1	1	1	1	1	1	0	0	0	0	0	0	0	0	0	0	1	1	0
1	3	0	0	1	0	0	0	0	0	0	0	0	109	250	250	250	1				0	1	0	1	1	1	1	0	0	0	0	0	0	0	0	0	0	1	1	0
1	3	0	0	0	0	0	0	0	0	1	0	0	.4	137	23.8	250	1				0	0	0	1	0	1	1	0	0	0	0	0	0	0	0	0	0	1	0	0
2	1	0	0	1	0	0	0	0	0	1	0	0	250	250	250	250	1				0	1	1	1	1	1	1	0	0	0	0	0	0	0	0	0	0	1	1	0
1	3	0	0	0	0	0	0	0	0	0	0	0	66.7			250	0	1	1	1		1	0			1	1							0						0
1	3	0	0	0	0	0	0	0	0	1	0	0	.4	23.9	1.12	49.2	1				0	0	0	1	0	1	0	0	0	0	0	0	0	0	0	0	0	1	0	0
1	3	0	0	1	0	0	0	0	0	1	0	0	.4	27.1	.9	81.09999999999999	1				1	0	0	1	0	1	0	1	1	1	0	0	0	0	0	0	0	1	0	0
2	2	1	0	0	0	0	0	0	0	1	0	0	161	250	250	250	1				0	1	0	1	1	1	1	0	0	0	0	0	0	0	0	0	0	1	1	0
2	5	0	0	0	0	0	0	0	0	1	0	0	250	250	250	250	1				0	1	1	1	1	1	1	0	0	0	0	0	0	0	0	0	0	1	1	0
1	3	0	0	1	0	0	0	0	0	0	0	0	.4	44.6	9.65	155	1				0	0	0	1	0	1	0	0	0	0				0	0	0	0	1	0	0
1	3	0	0	0	0	0	0	0	0	0	0	0	44.4	250		250	0	1	1	1		1	0			1	1							0				1	1	0
1	3	0	0	0	0	0	0	0	0	1	0	0	141	181	250	250	1				0	1	0	1	1	1	1	0	0	0	0	0	0	0	0	0	0	1	0	0
1	2	0	0	0	0	0	0	0	0	0	0	0	52.9			250	0	1	1	1		1	0			1	1							0						0
1	3	0	0	0	0	0	0	0	0	1	0	0		8.4	1.23	10.9	1				0			1	0	1	0	0	0	0	0	0	0	0	0	0	0	1	0	0
1	3	0	0	0	0	0	0	0	0	1	0	0	250	250	250	250	1				0	1	1	1	1	1	1	0	0	0	0	0	0	0	0	0	0	1	1	0
1	3	0	0	0	0	0	0	0	0	1	0	0	.4	1.85	.4	3.59	1				0	0	0	0	0	1	0	0	0	0	0	0	0	0	0	0	0	1	0	0
1	3	0	0	0	0	0	0	0	0	0	0	0	.4	250		16.5	0	1	1	1		0	0			1	0							0				1	1	0
2	3	1	0	0	0	0	0	0	0	1	0	0	.4	30	4.52	42.1	1				0	0	0	1	0	1	0	0	0	0	0	0	0	0	0	0	0	1	0	0
1	3	0	0	0	0	0	0	0	0	0	0	0	122				0	0	0	0		1	0								0	0	0	0	0	0	0			0
1	2	0	0	0	0	0	0	0	0	1	0	0	160	250	250	250	1				1	1	0	1	1	1	1	1	1	1	0	0	0	0	0	0	0	1	1	0
2	3	0	0	0	0	0	0	0	0	1	0	0	250	250	250	250	1				0	1	1	1	1	1	1	0	0	0	0	0	0	0	0	0	0	1	1	0
1	3	0	1	0	0	0	0	0	0	1	0	0	.4	35.7	.4	15	1				1	0	0	0	0	1	0	1	1	1	0	0	0	0	0	0	0	1	0	0
1	3	0	1	0	0	0	0	0	0	1	0	0	7.58	37.5	207	79.3	1				0	1	0	1	0	1	0	0	0	0	0	0	0	0	0	0	0	1	0	0
2	3	0	0	1	0	0	0	0	0	1	0	0	250	250	250	250	1				0	1	1	1	1	1	1	0	0	0	0	0	0	0	0	0	0	1	1	0
1	3	0	0	0	0	0	0	0	0	1	0	0		27.2	.4	13.1	1				0			0	0	1	0	0	0	0	0	0	0	0	0	0	0	1	0	0
1	3	0	0	1	0	0	0	0	0	0	0	0	.4		6.93	96	1				0	0	0	1	0	1	0	0	0	0	0	0	0	0	0	0	0			0
1	2	0	0	0	0	0	0	0	0	1	0	0	44.2	116	237	245	1				0	1	0	1	0	1	0	0	0	0				0	0	0	0	1	0	0
1	2	0	0	0	0	0	0	0	0	1	0	0	33.9	179	250	250	1				0	1	0	1	1	1	1	0	0	0	0	0	0	0	0	0	0	1	0	0
1	3	0	0	0	0	0	0	0	0	0	0	0				250	0	1	1	1	0					1	1							0						0
1	1	0	0	0	0	0	0	0	0	1	0	0		250	250	250	1				0			1	1	1	1	0	0	0	0	0	0	0	0	0	0	1	1	0
1	2	0	0	0	0	0	0	0	0	1	0	0	.4	40.9	7.54	129	1				0	0	0	1	0	1	0	0	0	0	0	0	0	0	0	0	0	1	0	0
1	2	0	0	1	0	0	0	0	0	1	0	0	106	210	250	198	1				0	1	0	1	1	1	0	1	1	1	0	0	0	0	0	0	0	1	0	0
1	3	0	0	0	0	0	0	0	0	1	0	0	250	250	250	250	1				0	1	1	1	1	1	1	0	0	0	0	0	0	0	0	0	0	1	1	0
2	3	0	0	0	0	0	0	0	0	0	0	0	58.3	250		250	0	1	1	1		1	0			1	1							0				1	1	0
1	3	0	0	0	0	0	0	0	0	1	0	0	250	250	250	250	1				0	1	1	1	1	1	1	0	0	0	0	0	0	0	0	0	0	1	1	0
2	3	0	0	0	0	0	0	0	0	1	0	0	250	250	250	250	1				0	1	1	1	1	1	1	0	0	0	0	0	0	0	0	0	0	1	1	0
1	3	1	0	0	0	0	0	0	0	1	0	0	80	178	250	250	1				0	1	0	1	1	1	1	0	0	0	0	0	0	0	0	0	0	1	0	0
2	3	1	0	0	0	0	0	0	0	0	0	0	.4		6.79		1				0	0	0	1	0			0	0	0	0	0	0	0	0	0	0			0
1	3	0	0	1	0	0	0	0	0	0	0	0	250	250	250	250	1				0	1	1	1	1	1	1	0	0	0	0	0	0	0	0	0	0	1	1	0
2	3	0	0	1	0	0	0	0	0	0	0	0	.4	59.7	5.86	139	1				0	0	0	1	0	1	0	1	1	1	0	0	0	0	0	0	0	1	0	0
1	3	0	0	0	0	0	0	0	0	1	0	0	250	250	250	250	1				0	1	1	1	1	1	1	0	0	0	0	0	0	0	0	0	0	1	1	0
1	3	0	0	0	0	0	0	0	0	0	0	0	147	250		250	0	1	1	1		1	0			1	1							0				1	1	0
1	1	0	0	0	0	0	0	0	0	1	0	0	.4	250	10.6	161	1				0	0	0	1	0	1	0	0	0	0	0	0	0	0	0	0	0	1	1	0
1	1	0	0	0	0	0	0	0	0	1	0	0	250	250	250	250	1				1	1	1	1	1	1	1	1	1	1	0	0	0	0	0	0	0	1	1	0
2	3	0	0	0	0	0	0	0	0	1	0	0	.4	11.2	.4	6.9	1				0	0	0	0	0	1	0	0	0	0	0	0	0	0	0	0	0	1	0	0
1	3	0	0	0	0	0	0	0	0	1	0	0	109	250	250		1				0	1	0	1	1			0	0	0	0	0	0	0	0	0	0	1	1	0
1	3	0	0	0	0	0	0	0	0	1	0	0	250	245	250	250	1				0	1	1	1	1	1	1	0	0	0	0	0	0	0	0	0	0	1	0	0
1	3	0	1	0	0	0	0	0	0	1	0	0	221	250	250	250	1				0	1	0	1	1	1	1	0	0	0	0	0	0	0	0	0	0	1	1	0
1	3	0	0	1	0	0	0	0	0	1	0	0	250		250	250	1				0	1	1	1	1	1	1	0	0	0	0	0	0	0	0	0	0			0
1	3	0	0	0	0	0	0	0	0	1	0	0	.4	8.390000000000001	1.07	60.5	1				0	0	0	1	0	1	0	0	0	0	0	0	0	0	0	0	0	1	0	0
1	3	0	0	0	0	1	0	0	0	0	0	0	.4	166	6.32	250	1				0	0	0	1	0	1	1	0	0	0	0	0	0	0	0	0	0	1	0	0
1	3	0	0	1	0	0	0	0	0	0	0	0		249	250	250	1				0			1	1	1	1	0	0	0	0	0	0	0	0	0	0	1	0	0
1	3	0	0	0	0	0	0	0	0	0	0	0	.4				0	0	0	0		0	0								0	0	0	0	0	0	0			0
1	1	0	0	1	0	0	0	0	0	1	0	0		48	2.06	150	1				1			1	0	1	0	1	1	1	0	0	0	0	0	0	0	1	0	0
1	3	0	0	0	0	0	0	0	0	1	0	0	.4	69.5	3.32	112	1				0	0	0	1	0	1	0	0	0	0	0	0	0	0	0	0	0	1	0	0
1	3	0	0	0	0	0	0	0	0	0	0	0	66.90000000000001	250		250	0	1	1	1		1	0			1	1							0				1	1	0
1	1	0	0	1	0	0	0	0	0	1	0	0	226	250	250	250	1				0	1	0	1	1	1	1	0	0	0	0	0	0	0	0	0	0	1	1	0
1	3	0	0	0	0	0	0	0	0	1	0	0	106	44.7	250	128	1				0	1	0	1	1	1	0	0	0	0	0	0	0	0	0	0	0	1	0	0
1	1	0	0	1	0	0	0	0	0	0	0	0	.4	9.66	6.07	43.5	1				0	0	0	1	0	1	0	0	0	0	0	0	0	0	0	0	0	1	0	0
1	3	1	0	0	0	0	0	0	0	0	0	0	.4	171	34.9	250	1				0	0	0	1	0	1	1	0	0	0	0	0	0	0	0	0	0	1	0	0
1	3	0	0	0	1	0	0	0	0	0	0	0	36.7	250	250	250	1				0	1	0	1	1	1	1	0	0	0	0	0	0	0	0	0	0	1	1	0
2	1	0	0	0	0	0	0	0	0	1	0	0	250	131	250	250	1				0	1	1	1	1	1	1	0	0	0	0	0	0	0	0	0	0	1	0	0
1	3	0	0	0	0	0	0	1	0	0	0	0	.4	6.73	.4	6.36	1				0	0	0	0	0	1	0	0	0	0	0	0	0	0	0	0	0	1	0	0
2	3	0	0	0	0	0	0	0	0	1	0	0	250	250	250	250	1				0	1	1	1	1	1	1	0	0	0	0	0	0	0	0	0	0	1	1	0
1	1	0	0	0	0	0	0	0	0	1	0	0	250	250	250	250	1				0	1	1	1	1	1	1	0	0	0	0	0	0	0	0	0	0	1	1	0
1	3	0	0	0	0	0	0	0	0	0	0	0	.4	250		33.2	0	1	1	1		0	0			1	0							0				1	1	0
1	2	0	0	0	1	0	0	0	0	0	0	0	19.2	250	250	250	1				0	1	0	1	1	1	1	0	0	0	0	0	0	0	0	0	0	1	1	0
1	3	0	0	0	0	0	0	0	0	1	0	0	153	250	250	250	1				0	1	0	1	1	1	1	0	0	0	0	0	0	0	0	0	0	1	1	0
2	3	0	0	1	0	0	0	0	0	0	0	0	250	250	250	250	1				0	1	1	1	1	1	1	0	0	0	0	0	0	0	0	0	0	1	1	0
2	3	0	0	0	0	0	0	0	0	1	0	0	250	250	250	250	1				0	1	1	1	1	1	1	0	0	0	0	0	0	0	0	0	0	1	1	0
1	1	0	0	0	0	0	0	0	0	0	0	0	.4			22.5	0	1	1	1		0	0			1	0							0						0
2	1	0	0	0	0	0	0	0	0	0	0	0	.4	250		41.4	0	1	1	1		0	0			1	0							0				1	1	0
2	3	0	0	0	0	0	0	1	0	0	0	0	184	250	250	250	1				0	1	0	1	1	1	1	0	0	0	0	0	0	0	0	0	0	1	1	0
1	3	0	0	1	0	0	0	0	0	0	0	0	250	250	250	250	1				0	1	1	1	1	1	1	0	0	0	0	0	0	0	0	0	0	1	1	0
1	3	0	0	1	0	0	0	1	0	1	0	0	87.90000000000001	35.6	81.59999999999999	61.5	1				0	1	0	1	0	1	0	0	0	0	0	0	0	0	0	0	0	1	0	0
2	3	0	0	0	0	0	0	0	0	0	0	0	.4	250		17.8	0	1	1	1		0	0			1	0							0				1	1	0
1	3	0	0	1	0	0	0	0	0	1	0	0	250	250	250	250	1				0	1	1	1	1	1	1	0	0	0	0	0	0	0	0	0	0	1	1	0
2	3	0	0	0	0	0	0	0	0	0	0	0	49.9			250	0	1	1	1		1	0			1	1							0						0
1	3	0	0	0	0	0	0	0	0	1	0	0	250	250	250	250	1				0	1	1	1	1	1	1	0	0	0	0	0	0	0	0	0	0	1	1	0
2	4	0	0	0	0	0	0	0	0	1	0	0	250	197	250	250	1				0	1	1	1	1	1	1	0	0	0	0	0	0	0	0	0	0	1	0	0
2	1	0	0	0	0	0	0	0	0	1	0	0	.4	18.8	.4	46.6	1				0	0	0	0	0	1	0	0	0	0	0	0	0	0	0	0	0	1	0	0
1	3	1	0	0	0	0	0	0	0	0	0	0	.4	11.1	.4	21	1				0	0	0	0	0	1	0	0	0	0				0	0	0	0	1	0
2	3	0	0	0	0	0	0	0	0	1	0	0	162	250	250	250	1				0	1	0	1	1	1	1	0	0	0	0	0	0	0	0	0	0	1	1	0
1	3	1	0	0	0	0	0	0	0	1	0	0	.4	34.1	2.63	44.4	1				0	0	0	1	0	1	0	0	0	0	0	0	0	0	0	0	0	1	0	0
1	3	0	0	0	0	0	0	0	0	0	0	0	.4	250		29.5	0	1	1	1		0	0			1	0							0				1	1	0
1	1	1	0	0	0	0	0	0	0	1	0	0		250	250	250	1				0			1	1	1	1	0	0	0	0	0	0	0	0	0	0	1	1	0
1	9	0	0	0	0	0	0	0	0	0	0	0	141	250		250	0	1	1	1		1	0			1	1							0				1	1	0
1	3	0	0	1	0	0	0	0	0	1	0	0	250	250	250	250	1				0	1	1	1	1	1	1	0	0	0	0	0	0	0	0	0	0	1	1	0
1	1	0	0	0	0	0	0	0	0	1	0	0	224	250	250	250	1				0	1	0	1	1	1	1	0	0	0	0	0	0	0	0	0	0	1	1	0
2	3	0	0	0	0	0	0	0	0	1	0	0	250	250	250	250	1				0	1	1	1	1	1	1	0	0	0	0	0	0	0	0	0	0	1	1	0
2	3	0	0	0	0	0	0	0	0	0	0	0	.4	250		71.3	0	1	1	1		0	0			1	0							0				1	1	0
1	3	0	0	1	0	0	0	0	0	1	0	0	250	250	250	250	1				0	1	1	1	1	1	1	0	0	0	0	0	0	0	0	0	0	1	1	0
1	3	0	0	0	0	0	0	0	0	1	0	0	250	250	250	250	1				0	1	1	1	1	1	1	0	0	0	0	0	0	0	0	0	0	1	1	0
2	3	0	0	1	0	0	0	1	0	0	0	0	.4	44.2	.841	81.8	1				0	0	0	1	0	1	0	0	0	0	0	0	0	0	0	0	0	1	0	0
2	3	0	0	0	0	0	0	0	0	1	0	0		9.33	.4	7.9	1				0			0	0	1	0	0	0	0	0	0	0	0	0	0	0	1	0	0
1	3	0	0	0	0	0	0	0	0	1	0	0	.4	16.9	7.97	80	1				0	0	0	1	0	1	0	0	0	0	0	0	0	0	0	0	0	1	0	0
1	3	0	0	0	0	0	0	0	0	0	0	0	.4	250		25.3	0	1	1	1		0	0			1	0							0				1	1	0
1	1	0	0	0	0	0	0	0	0	1	0	0	33.3	56.7	250	125	1				0	1	0	1	1	1	0	0	0	0	0	0	0	0	0	0	0	1	0	0
2	3	0	0	0	0	0	0	0	0	1	0	0	59.2	72.90000000000001	205	128	1				0	1	0	1	0	1	0	0	0	0	0	0	0	0	0	0	0	1	0	0
1	3	0	0	0	0	0	0	0	0	1	0	0	250	250	250	250	1				0	1	1	1	1	1	1	0	0	0	0	0	0	0	0	0	0	1	1	0
1	3	0	0	1	0	0	0	0	0	1	0	0	250	250	250	250	1				0	1	1	1	1	1	1	0	0	0	0	0	0	0	0	0	0	1	1	0
2	3	0	0	0	0	0	0	0	0	1	0	0	250	250	250	250	1				0	1	1	1	1	1	1	0	0	0	0	0	0	0	0	0	0	1	1	0
2	3	0	0	1	0	0	0	0	0	1	0	0		250	250	250	1				0			1	1	1	1	0	0	0	0	0	0	0	0	0	0	1	1	0
1	3	0	0	0	0	0	0	1	0	0	0	0	.4	88.90000000000001	1.11	250	1				0	0	0	1	0	1	1	0	0	0	0	0	0	0	0	0	0	1	0	0
1	3	1	0	1	0	0	0	0	0	1	0	0	238	250	250	250	1				0	1	0	1	1	1	1	0	0	0	0	0	0	0	0	0	0	1	1	0
1	3	0	0	0	0	0	0	0	0	1	0	0	.4	241	11.9	215	1				1	0	0	1	0	1	0	1	1	1	0	0	0	0	0	0	0	1	0	0
1	3	0	0	0	0	0	0	1	0	1	0	0	.4	35.2	48.4	52.8	1				0	0	0	1	0	1	0	0	0	0	0	0	0	0	0	0	0	1	0	0
1	3	0	0	0	0	0	0	1	0	1	0	0	250	238	250	250	1				0	1	1	1	1	1	1	1	1	1	0	0	0	0	0	0	0	1	0	0
1	3	0	0	0	0	0	0	0	0	0	0	0	.4	250		56.3	0	1	1	1	1	0	0			1	0							0				1	1	0
2	2	1	0	1	0	0	0	0	0	1	0	0	250	219	250	250	1				0	1	1	1	1	1	1	0	0	0	0	0	0	0	0	0	0	1	0	0
1	1	0	0	0	0	0	0	0	0	0	0	0	150	250		250	0	1	1	1		1	0			1	1							0				1	1	0
1	3	0	1	0	0	0	0	0	0	1	0	0	.4	28.4	6.92	36.5	1				1	0	0	1	0	1	0	1	1	1				0	0	0	0	1	0
1	3	0	0	0	0	0	0	0	0	1	0	0	250	250	250	250	1				0	1	1	1	1	1	1	0	0	0	0	0	0	0	0	0	0	1	1	0
1	1	1	0	0	0	0	0	0	0	0	0	0	250	250	250	250	1				0	1	1	1	1	1	1	0	0	0	0	0	0	0	0	0	0	1	1	0
2	2	1	0	0	0	0	0	0	0	0	0	0	.4	6.73	.4	8.289999999999999	1				0	0	0	0	0	1	0	0	0	0	0	0	0	0	0	0	0	1	0	0
2	1	0	0	1	0	0	0	0	0	0	0	0	250	250	250		1				0	1	1	1	1			0	0	0	0	0	0	0	0	0	0	1	1	0
1	3	1	0	0	0	0	0	0	0	0	0	0	250	250	250	250	1				0	1	1	1	1	1	1	0	0	0	0	0	0	0	0	0	0	1	1	0
1	3	0	0	0	0	0	0	0	0	1	0	0	52.4	205	250	250	1				0	1	0	1	1	1	1	0	0	0	0	0	0	0	0	0	0	1	0	0
2	3	0	0	0	0	0	0	0	0	1	0	0	.4	94.09999999999999	21.9	230	1				0	0	0	1	0	1	0	0	0	1	0	0	0	0	0	0	0	1	0	0
2	2	0	0	0	0	0	0	0	0	1	0	0	.4	24.7	2.02	122	1				0	0	0	1	0	1	0	0	0	0	0	0	0	0	0	0	0	1	0	0
2	2	0	0	0	0	0	0	0	0	1	0	0	.4		44.7	86.40000000000001	1				0	0	0	1	0	1	0	0	0	0	0	0	0	0	0	0	0			0
1	3	0	0	0	0	0	0	0	0	1	0	0	29.1	148	250	250	1				0	1	0	1	1	1	1	0	0	0	0	0	0	0	0	0	0	1	0	0
2	3	0	0	0	0	0	0	0	0	1	0	0	.4	250	2.08	17.9	1				0	0	0	1	0	1	0	0	1	1	0	0	0	0	0	0	0	1	1	0
1	3	0	0	1	0	0	0	0	0	0	0	0		205	250	250	1				0			1	1	1	1	0	0	0	0	0	0	0	0	0	0	1	0	0
1	3	0	0	0	0	0	0	0	0	0	0	0	.4				0	0	0	0	1	0	0					1	1	1	0	0	0	0	0	0	0			0
1	3	0	0	1	0	0	0	0	0	1	0	0	250	250	250	250	1				0	1	1	1	1	1	1	0	0	0	0	0	0	0	0	0	0	1	1	0
1	3	0	0	0	0	0	0	0	0	1	0	0	96.59999999999999	250	250	250	1				0	1	0	1	1	1	1	0	0	1	0	0	0	0	0	0	0	1	1	0
1	3	0	0	0	0	0	0	0	0	1	0	0	250	250	250		1				0	1	1	1	1			0	0	0				0	0	0	0	1	1	0
1	3	0	0	0	0	0	0	0	0	1	0	0	.4	39.6	7.83	107	1				0	0	0	1	0	1	0	0	0	0	0	0	0	0	0	0	0	1	0	0
2	3	0	0	0	0	0	0	0	0	1	0	0	200	250	250	250	1				0	1	0	1	1	1	1	0	0	0	0	0	0	0	0	0	0	1	1	0
1	2	0	0	0	0	0	0	0	0	1	0	0	35.3	60.8	108	96	1				0	1	0	1	0	1	0	0	0	0	0	0	0	0	0	0	0	1	0	0
1	3	0	0	1	0	0	0	0	0	0	0	0	250	250	250	250	1				0	1	1	1	1	1	1	0	0	0	0	0	0	0	0	0	0	1	1	0
1	3	1	0	0	0	0	0	0	0	0	0	0	.4	28.5	.4	34.5	1				0	0	0	0	0	1	0	0	0	0	0			0	0	0	0	1	0	0
1	1	0	0	0	0	0	0	0	0	0	0	0	.4				0	0	1	1		0	0								0			0	0					0
1	2	0	0	0	0	0	0	1	0	1	0	0	.4		18.3	207	1				0	0	0	1	0	1	0	0	0	0	0	0	0	0	0	0	0			0
2	2	0	0	0	0	0	0	0	0	1	0	0	152	250	250	250	1				1	1	0	1	1	1	1	1	1	1	0	0	0	0	0	0	0	1	1	0
1	3	0	0	0	0	0	0	0	0	1	0	0	72.8	250	250	250	1				0	1	0	1	1	1	1	0	1	1	0	0	0	0	0	0	0	1	1	0
1	3	0	1	0	0	0	0	1	0	0	0	0		52.2	7.67	70.09999999999999	1				0			1	0	1	0	0	0	0	0	0	0	0	0	0	0	1	0	0
2	3	0	1	0	0	0	0	0	0	0	0	0	.4	16.1	1.68	67.40000000000001	1				0	0	0	1	0	1	0	0	0	0	0	0	0	0	0	0	0	1	0	0
2	3	0	0	0	0	0	0	0	0	1	0	0	118	250	250	250	1				0	1	0	1	1	1	1	0	0	0	0	0	0	0	0	0	0	1	1	0
1	2	0	0	0	0	0	0	0	0	1	0	0	250	250	250	250	1				0	1	1	1	1	1	1	0	0	0	0	0	0	0	0	0	0	1	1	0
1	3	0	0	0	0	0	0	0	0	1	0	0	.4	15.3	.759	45.1	1				0	0	0	0	0	1	0	0	0	0	0	0	0	0	0	0	0	1	0	0
1	3	0	0	1	0	0	0	0	0	0	0	0	2.47	250	250	250	1				0	1	0	1	1	1	1	0	0	0	0	0	0	0	0	0	0	1	1	0
1	3	0	0	0	0	0	0	0	0	1	0	0	250	250	250	250	1				0	1	1	1	1	1	1	0	0	0	0	0	0	0	0	0	0	1	1	0
1	3	0	0	1	0	0	0	0	0	1	0	0	250		250	250	1				0	1	1	1	1	1	1	0	0	0	0	0	0	0	0	0	0			0
1	3	0	0	0	0	0	0	0	0	1	0	0	.4	31.6	29.7	89.7	1				0	0	0	1	0	1	0	0	0	0	0	0	0	0	0	0	0	1	0	0
1	3	0	0	0	0	0	0	0	0	1	0	0	250	250	250	250	1				0	1	1	1	1	1	1	0	0	0	0	0	0	0	0	0	0	1	1	0
1	3	0	0	1	0	0	0	0	0	1	0	0	.4	8.19	4.51	55.8	1				0	0	0	1	0	1	0	0	0	0	0	0	0	0	0	0	0	1	0	0
2	3	1	0	0	0	0	0	0	0	1	0	0	.4	7.45	.448	10.4	1				0	0	0	0	0	1	0	0	0	0	0	0	0	0	0	0	0	1	0	0
1	3	0	0	0	0	0	0	0	0	0	0	0	87.5	250		250	0	1	1	1	1	1	0			1	1							0				1	1	0
1	3	0	0	1	0	0	0	0	0	1	0	0	.4	11.5	7.07	13.9	1				0	0	0	1	0	1	0	0	0	0	0	0	0	0	0	0	0	1	0	0
1	4	0	0	0	0	0	0	0	0	1	0	0	250	250	250	250	1				0	1	1	1	1	1	1	0	0	0	0	0	0	0	0	0	0	1	1	0
2	1	0	0	0	0	0	0	0	0	1	0	0	250	250	250	250	1				0	1	1	1	1	1	1	0	0	0	0	0	0	0	0	0	0	1	1	0
2	1	0	0	1	0	0	0	0	0	1	0	0	.4	36.7	2.12	143	1				0	0	0	1	0	1	0	0	0	0	0	0	0	0	0	0	0	1	0	0
1	3	0	0	0	0	0	0	0	0	1	0	0		211	250	250	1				0			1	1	1	1	0	0	0	0	0	0	0	0	0	0	1	0	0
1	3	0	0	0	0	0	0	0	0	1	0	0	.4	13.2	2.36	77.5	1				0	0	0	1	0	1	0	0	0	0	0	0		0	0	0	0	1	0	0
1	3	0	0	1	0	0	0	0	0	0	0	0	.4	149	1.51	121	1				0	0	0	1	0	1	0	0	0	0	0	0	0	0	0	0	0	1	0	0
1	2	0	0	0	0	0	0	0	0	1	0	0	46	250	250	250	1				0	1	0	1	1	1	1	0	1	1	0	0	0	0	0	0	0	1	1	0
2	3	0	0	0	0	0	0	0	0	1	0	0	.4	54.5	43.2	83.40000000000001	1				0	0	0	1	0	1	0	0	0	0	0	0	0	0	0	0	0	1	0	0
1	3	0	0	0	0	0	0	0	0	0	0	0	250	250		250	0	1	1	1	1	1	1			1	1							0				1	1	0
1	3	0	0	0	0	0	0	0	0	0	0	0	99.2				0	0	0	0		1	0								0	0	0	0	0	0	0			0
2	3	0	0	0	0	0	0	0	0	1	0	0	.4	23.6	3.62	34.2	1				0	0	0	1	0	1	0	0	0	0	0	0	0	0	0	0	0	1	0	0
2	3	0	0	1	0	0	0	0	0	1	0	0	.4	50.4	.753	93.09999999999999	1				1	0	0	0	0	1	0	1	1	1	0	0	0	0	0	0	0	1	0	0
1	2	0	0	0	0	0	0	0	0	1	0	0	128	190	250	250	1				0	1	0	1	1	1	1	0	0	0	0	0	0	0	0	0	0	1	0	0
2	1	0	0	0	0	0	0	0	0	1	0	0	.4	68.5	20.1	250	1				0	0	0	1	0	1	1	0	0	0	0	0	0	0	0	0	0	1	0	0
2	2	0	0	0	0	0	0	0	0	1	0	0	.4	13.9	6.11	19	1				0	0	0	1	0	1	0	0	0	0	0	0	0	0	0	0	0	1	0	0
1	3	0	0	0	0	0	0	0	0	1	0	0	.4	34.2	6.09	67	1				0	0	0	1	0	1	0	0	0	0	0	0	0	0	0	0	0	1	0	0
1	3	0	0	0	0	0	0	0	0	1	0	0	250		250	250	1				0	1	1	1	1	1	1	0	0	0	0	0	0	0	0	0	0			0
1	3	0	0	0	0	0	0	0	0	1	0	0	250	250	250		1				0	1	1	1	1			0	0	0	0	0	0	0	0	0	0	1	1	0
2	1	0	0	0	0	0	0	0	0	1	0	0	250	250	250	250	1				0	1	1	1	1	1	1	0	0	0	0	0	0	0	0	0	0	1	1	0
1	4	0	0	0	0	0	0	0	0	0	0	0	121	250		250	0	1	1	1	1	1	0			1	1							0				1	1	0
1	3	0	1	1	0	0	0	0	0	1	0	0	.4	250	5.04	250	1				0	0	0	1	0	1	1	0	0	0	0	0	0	0	0	0	0	1	1	0
1	1	0	0	0	0	0	0	0	0	1	0	0	250	250	250	250	1				0	1	1	1	1	1	1	0	0	0	0	0	0	0	0	0	0	1	1	0
2	3	0	0	0	0	0	0	0	0	1	0	0	.4	220	27.2	250	1				0	0	0	1	0	1	1	0	0	0	0	0	0	0	0	0	0	1	0	0
1	1	0	0	0	0	0	0	0	0	1	0	0	98.90000000000001	250	250	250	1				0	1	0	1	1	1	1	0	0	0	0	0	0	0	0	0	0	1	1	0
1	3	0	0	0	0	0	0	0	0	0	0	0	.4	250		31.6	0	1	1	1	0	0	0			1	0							0				1	1	0
2	2	0	0	0	0	0	0	0	0	1	0	0	9.98	86.90000000000001	250	169	1				0	1	0	1	1	1	0	0	0	0	0	0	0	0	0	0	0	1	0	0
1	3	0	0	0	0	0	0	0	0	0	0	0	146	250		250	0	1	1	1	1	1	0			1	1							0				1	1	0
1	3	0	0	0	0	0	0	1	0	0	0	0	.4	116	12.3	250	1				0	0	0	1	0	1	1	0	0	0	0	0	0	0	0	0	0	1	0	0
1	2	0	0	0	0	0	0	1	0	0	0	0	55.7	196	250	250	1				0	1	0	1	1	1	1	0	0	0	0	0	0	0	0	0	0	1	0	0
1	3	0	0	0	0	0	0	1	0	0	0	0	16.6	233	102	250	1				0	1	0	1	0	1	1	0	0	0	0	0	0	0	0	0	0	1	0	0
2	3	0	0	0	0	0	0	0	0	0	0	0	.4	250		20.8	0	1	1	1	1	0	0			1	0							0				1	1	0
2	5	0	0	0	0	0	0	0	0	1	0	0	.4	9.039999999999999	.547	6.9	1				1	0	0	0	0	1	0	1	1	1	0	0	0	0	0	0	0	1	0	0
2	3	0	0	0	0	0	0	0	0	1	0	0	.4	250	5.62	250	1				1	0	0	1	0	1	1	1	1	1	0	0	0	0	0	0	0	1	1	0
1	3	0	0	0	0	0	0	0	0	1	0	0	250	250	250	250	1				0	1	1	1	1	1	1	0	0	0	0	0	0	0	0	0	0	1	1	0
1	3	0	0	0	0	0	0	0	0	1	0	0	.4	60	.4	104	1				0	0	0	0	0	1	0	0	0	0	0	0	0	0	0	0	0	1	0	0
2	1	0	0	1	0	0	0	0	0	1	0	0	26.3	217	250	250	1				0	1	0	1	1	1	1	0	0	0	0	0	0	0	0	0	0	1	0	0
2	1	0	0	0	0	0	0	0	0	1	0	0	67.2	204	250	250	1				0	1	0	1	1	1	1	0	0	0	0	0	0	0	0	0	0	1	0	0
2	1	0	0	0	0	0	0	0	0	1	0	0	.4	24.5	3.47	95.7	1				0	0	0	1	0	1	0	0	0	0	0	0	0	0	0	0	0	1	0	0
2	3	0	0	1	0	0	0	0	0	1	0	0	250	250	250	250	1				0	1	1	1	1	1	1	0	0	0	0	0	0	0	0	0	0	1	1	0
2	3	0	0	0	0	0	0	0	0	1	0	0	.4	24.2	2.32	35.1	1				0	0	0	1	0	1	0	0	0	1	0	0	0	0	0	0	0	1	0	0
1	3	0	0	0	0	0	0	0	0	0	0	0	250	250		250	0	1	1	1	1	1	1			1	1							0				1	1	0
1	3	0	0	0	0	0	0	0	0	1	0	0	248	250	250	250	1				0	1	0	1	1	1	1	0	0	0	0	0	0	0	0	0	0	1	1	0
1	3	0	0	1	0	0	0	1	0	0	0	0	.4	23.9	13.9	94.90000000000001	1				0	0	0	1	0	1	0	0	0	0	0	0	0	0	0	0	0	1	0	0
1	3	0	0	0	0	0	0	0	0	1	0	0	.4	51.8	.4	29.5	1				0	0	0	0	0	1	0	0	0	0	0	0	0	0	0	0	0	1	0	0
2	3	0	0	0	0	0	0	0	0	0	0	0	195			250	0	1	1	1	1	1	0			1	1							0						0
1	3	1	0	0	0	0	0	0	0	0	0	0	250	250	250	250	1				0	1	1	1	1	1	1	0	0	0	0	0	0	0	0	0	0	1	1	0
1	3	0	0	0	0	0	0	0	0	0	0	0	3.41	250		250	0	1	1	1	1	1	0			1	1							0				1	1	0
1	3	0	0	0	0	0	0	0	0	0	0	0	.4	70.7		2.28	0	1	1	1	1	0	0			1	0							0				1	0	0
1	3	0	0	0	0	0	0	0	0	1	0	0		250	1.79	85.8	1				0			1	0	1	0	0	0	0	0	0	0	0	0	0	0	1	1	0
2	3	0	0	1	0	0	0	0	0	1	0	0	.4	64.59999999999999	10.8	142	1				0	0	0	1	0	1	0	0	1	1	0	0	0	0	0	0	0	1	0	0
2	3	0	0	1	0	0	0	0	0	1	0	0		250	250	250	1				0			1	1	1	1	0	0	0	0	0	0	0	0	0	0	1	1	0
1	3	0	0	0	0	0	0	0	0	1	0	0	250	250	250	250	1				0	1	1	1	1	1	1	0	0	0	0	0	0	0	0	0	0	1	1	0
1	1	0	0	1	0	0	0	0	0	0	0	0	.4	71.40000000000001	8.5	250	1				0	0	0	1	0	1	1	0	0	0	0	0	0	0	0	0	0	1	0	0
2	3	0	0	0	0	0	0	0	0	1	0	0	.4	66.40000000000001		136	1				0	0	0			1	0	0	0	0	0	0	0	0	0	0	0	1	0	0
1	3	0	0	0	0	0	0	0	0	0	0	0	.4	187		3.24	0	1	1	1	1	0	0			1	0							0				1	0	0
1	1	1	0	1	0	0	0	0	0	0	0	0	.4	80.2	15.8	250	1				0	0	0	1	0	1	1	0	0	0	0	0	0	0	0	0	0	1	0	0
2	1	0	0	0	0	0	0	0	0	1	0	0	.4	25.2	1.26	167	1				0	0	0	1	0	1	0	0	0	0	0	0	0	0	0	0	0	1	0	0
2	3	1	0	0	0	0	0	0	0	1	0	0	.4	13.3	.4	9.59	1				0	0	0	0	0	1	0	0	0	0	0	0	0	0	0	0	0	1	0	0
1	3	1	0	0	0	0	0	0	0	1	0	0	.4	14.6	65.90000000000001	41.4	1				0	0	0	1	0	1	0	0	0	0	0	0	0	0	0	0	0	1	0	0
1	3	1	0	0	0	0	0	0	0	1	0	0	250	250	250	250	1				0	1	1	1	1	1	1	0	0	1	0	0		0	0	0	0	1	1	0
2	1	0	0	1	0	0	0	0	0	1	0	0	.4	63.8	1.25	48.3	1				0	0	0	1	0	1	0	0	0	0	0	0	0	0	0	0	0	1	0	0
1	3	0	0	1	0	0	0	0	0	0	0	0	245		250	250	1				0	1	0	1	1	1	1	0	0	0	0	0	0	0	0	0	0			0
1	3	0	0	0	0	0	0	0	0	1	0	0	.4	144	36.4	250	1				0	0	0	1	0	1	1	0	0	0	0	0	0	0	0	0	0	1	0	0
1	1	0	0	0	0	0	0	0	0	1	0	0	18.8	109	250	250	1				0	1	0	1	1	1	1	0	0	0	0	0	0	0	0	0	0	1	0	0
1	3	0	0	0	0	0	0	0	0	0	0	0	198	250		250	0	1	1	1	1	1	0			1	1							0				1	1	0
2	3	0	0	0	0	0	0	0	0	1	0	0	208	250	250	250	1				0	1	0	1	1	1	1	0	0	0	0	0	0	0	0	0	0	1	1	0
1	2	0	0	0	0	0	0	0	0	1	0	0	250	250	250	250	1				0	1	1	1	1	1	1	0	0	0	0	0	0	0	0	0	0	1	1	0
2	3	0	0	1	0	0	1	0	0	0	0	0	42.5		132		1				0	1	0	1	0			0	0	0	0	0	0	0	0	0	0			0
2	3	0	0	0	0	0	0	0	0	1	0	0	94.7	59.9	205	113	1				0	1	0	1	0	1	0	0	0	0	0	0	0	0	0	0	0	1	0	0
1	1	0	0	0	0	0	0	0	0	0	0	0	.4	20.3	2.79	36.6	1				0	0	0	1	0	1	0	0	0	0				0	0	0	0	1	0	0
1	3	0	0	0	0	0	0	0	0	1	0	0	2.83	53.2	151	86.2	1				0	1	0	1	0	1	0	0	0	0	0	0	0	0	0	0	0	1	0	0
2	3	0	0	0	0	0	0	0	0	1	0	0	.4	21.1	.906	37.9	1				0	0	0	1	0	1	0	0	0	0	0	0	0	0	0	0	0	1	0	0
2	3	0	0	0	0	0	0	0	0	1	0	0	250	250	250	250	1				0	1	1	1	1	1	1	0	0	0	0	0	0	0	0	0	0	1	1	0
1	3	1	0	0	0	0	0	0	0	1	0	0	250	250	250	250	1				0	1	1	1	1	1	1	0	0	0	0	0	0	0	0	0	0	1	1	0
1	3	1	0	0	0	0	0	0	0	1	0	0	.4		.4	.5620000000000001	1				0	0	0	0	0	0	0	0	0	0	0	0	0	0	0	0	0			0
2	3	0	0	0	0	0	0	0	0	1	0	0	250	250	250	250	1				0	1	1	1	1	1	1	0	0	0	0	0	0	0	0	0	0	1	1	0
2	3	0	0	1	0	0	0	0	0	1	0	0	250		250		1				0	1	1	1	1			0	0	0	0	0	0	0	0	0	0			0
2	3	0	0	0	0	0	0	0	0	1	0	0	250	250	250	250	1				0	1	1	1	1	1	1	0	0	0	0	0	0	0	0	0	0	1	1	0
1	1	0	0	0	0	0	0	0	0	1	0	0	.4	44.4	11.5	48	1				0	0	0	1	0	1	0	0	0	0	0	0	0	0	0	0	0	1	0	0
2	3	0	0	0	0	0	0	0	0	1	0	0	250	250	250	250	1				0	1	1	1	1	1	1	0	0	0				0	0	0	0	1	1	0
1	3	0	0	1	0	0	0	0	0	0	0	0	250	250	250	250	1				0	1	1	1	1	1	1	0	0	0	0	0	0	0	0	0	0	1	1	0
1	1	1	0	1	0	0	0	0	0	1	0	0		250	2.23	250	1				0			1	0	1	1	0	0	0	0	0	0	0	0	0	0	1	1	0
1	3	0	0	0	0	0	0	0	0	1	0	0	250	250	250	250	1				0	1	1	1	1	1	1	0	0	0	0	0	0	0	0	0	0	1	1	0
2	3	1	0	1	0	0	0	0	0	0	0	0	.4	8.109999999999999	2.85	18.6	1				0	0	0	1	0	1	0	0	0	0	0	0	0	0	0	0	0	1	0	0
2	1	0	0	0	0	0	0	0	0	1	0	0	.4	26.1	3.13	124	1				0	0	0	1	0	1	0	0	0	0	0	0	0	0	0	0	0	1	0	0
2	1	0	0	1	0	0	0	0	0	1	0	0	.4	9.460000000000001	2.53	57.3	1				0	0	0	1	0	1	0	0	0	0	0	0	0	0	0	0	0	1	0	0
2	3	1	0	0	0	0	0	0	0	0	0	0	250	250	250	250	1				0	1	1	1	1	1	1	0	0	0	0	0	0	0	0	0	0	1	1	0
1	3	0	0	0	0	0	0	0	0	1	0	0		250	250	250	1				0			1	1	1	1	0	0	0	0	0	0	0	0	0	0	1	1	0
2	1	0	0	0	0	0	0	0	0	1	0	0	36.2	248	250	250	1				0	1	0	1	1	1	1	0	0	0	0	0	0	0	0	0	0	1	0	0
1	3	0	0	0	0	0	0	0	0	1	0	0	.4	250	7.34	250	1				1	0	0	1	0	1	1	1	1	1	0	0	0	0	0	0	0	1	1	0
1	3	0	0	0	0	0	0	0	0	0	0	0	.4	250		56.6	0	1	1	1	0	0	0			1	0							0				1	1	0
1	2	1	0	0	0	0	0	0	0	0	0	0	.4	62	9.529999999999999	134	1				0	0	0	1	0	1	0	0	0	0	0	0	0	0	0	0	0	1	0	0
1	3	0	0	0	0	0	0	0	0	1	0	0	250	250	250	250	1				0	1	1	1	1	1	1	0	0	0	0	0	0	0	0	0	0	1	1	0
1	3	0	0	0	0	0	0	0	0	1	0	0	250	250	250	250	1				0	1	1	1	1	1	1	0	0	0	0	0	0	0	0	0	0	1	1	0
1	1	0	0	0	0	0	0	0	0	0	0	0	37.5	250		250	0	1	1	1		1	0			1	1							0				1	1	0
1	2	0	0	1	0	0	0	0	0	1	0	0	.4	250	.4	115	1				0	0	0	0	0	1	0	0	0	0	0	0	0	0	0	0	0	1	1	0
1	2	0	0	0	0	0	0	0	0	0	0	0	250	250		250	0	1	1	1		1	1			1	1							0				1	1	0
1	3	0	0	0	0	0	0	0	0	0	0	0	98.8	250		250	0	1	1	1		1	0			1	1							0				1	1	0
1	2	0	0	0	0	0	0	0	0	0	0	0	73.09999999999999	250		250	0	1	1	1		1	0			1	1							0				1	1	0
1	2	0	0	0	0	0	0	0	0	1	0	0	250	250	250	250	1				0	1	1	1	1	1	1	0	0	0	0	0	0	0	0	0	0	1	1	0
1	1	0	1	0	0	0	0	0	0	0	0	0	.4	23.2	.509	29.4	1				0	0	0	0	0	1	0	0	0	0	0	0	0	0	0	0	0	1	0	0
2	3	1	0	0	0	0	0	0	0	0	0	0	250	250	250	250	1				0	1	1	1	1	1	1	0	0	0	0	0	0	0	0	0	0	1	1	0
1	3	0	0	1	0	0	0	0	0	1	0	0	.4	44.1	4.72	34.6	1				0	0	0	1	0	1	0	0	0	0	0	0	0	0	0	0	0	1	0	0
1	3	0	0	0	0	0	0	1	0	1	0	0	.4	41.8	2.29	20.3	1				0	0	0	1	0	1	0	0	0	0	0	0	0	0	0	0	0	1	0	0
1	3	0	0	0	0	0	0	0	0	1	0	0	.4	.4	.4	1.01	1				0	0	0	0	0	1	0	0	0	0	0	0	0	0	0	0	0	0	0	0
1	3	0	0	1	0	0	0	0	0	1	0	0	250	250	250	250	1				0	1	1	1	1	1	1	0	0	0	0	0	0	0	0	0	0	1	1	0
2	3	0	0	0	0	0	0	0	0	0	0	0	58.7				0	0	0	0		1	0
1	3	0	0	0	0	0	0	0	0	0	0	0	27.7	250			0	0	1	1		1	0								0			0	0			1	1	0
2	3	0	0	0	0	0	0	0	0	1	0	0	.4	19.5	.782	23.7	1				0	0	0	0	0	1	0	0	0	0	0	0	0	0	0	0	0	1	0	0
1	3	1	0	0	0	0	0	0	0	0	0	0	.4	92.90000000000001	19.9	177	1				1	0	0	1	0	1	0	1	1	1	0	0	0	0	0	0	0	1	0	0
1	1	0	0	1	0	0	0	0	0	1	0	0	.4	.528	.4	.4	1				0	0	0	0	0	0	0	0	0	0	0	0	0	0	0	0	0	0	0	0
1	3	1	0	0	0	0	0	0	0	1	0	0		250	250	250	1				0			1	1	1	1	0	0	0	0	0	0	0	0	0	0	1	1	0
2	3	0	0	0	0	0	0	1	0	0	0	0	212	117	250	193	1				1	1	0	1	1	1	0	1	1	1	0	0	0	0	0	0	0	1	0	0
2	3	1	0	1	0	0	0	0	0	1	0	0	250	250	250	250	1				0	1	1	1	1	1	1	0	0	0	0	0	0	0	0	0	0	1	1	0
1	3	0	0	0	0	0	0	1	0	0	0	0	.4	26	.4	12.9	1				1	0	0	0	0	1	0	1	1	1	0	0	0	0	0	0	0	1	0	0
2	3	0	0	0	0	0	0	0	0	0	0	0	250				0	0	1	1		1	1								0			0	0					0
1	3	0	0	0	0	0	0	0	0	0	0	0	149				0	0	1	1		1	0								0			0	0					0
1	3	0	0	0	0	0	0	0	0	0	0	0	250	250		250	0	1	1	1		1	1			1	1							0				1	1	0
1	3	0	1	0	0	0	0	0	0	0	0	0	.4	112	2.92	166	1				0	0	0	1	0	1	0	0	0	0	0	0	0	0	0	0	0	1	0	0
2	3	0	0	0	0	0	0	0	0	0	0	0	51.8	250		250	0	1	1	1		1	0			1	1							0				1	1	0
2	3	0	0	0	0	0	0	0	0	1	0	0	.4	31.1	2.79	87.09999999999999	1				1	0	0	1	0	1	0	1	1	1	0	0	0	0	0	0	0	1	0	0
2	3	0	0	1	0	0	0	0	0	0	0	0	.4	250	.4	17.3	1				0	0	0	0	0	1	0	1	1	1	0	0	0	0	0	0	0	1	1	0
2	3	0	0	0	0	0	0	0	0	1	0	0	58.1	250	250	250	1				1	1	0	1	1	1	1	1	1	1	0	0	0	0	0	0	0	1	1	0
2	2	0	0	0	0	0	0	0	0	1	0	0	250	250	250	250	1				0	1	1	1	1	1	1	0	0	0	0	0	0	0	0	0	0	1	1	0
1	3	0	0	0	0	0	0	0	0	1	0	0	.4	64.2	35	72.90000000000001	1				0	0	0	1	0	1	0	1	1	1	0	0	0	0	0	0	0	1	0	0
2	3	0	0	0	0	0	0	0	0	1	0	0	245	250	250	250	1				0	1	0	1	1	1	1	0	0	0	0	0	0	0	0	0	0	1	1	0
1	5	0	0	0	0	0	0	1	0	0	0	0		43.4	12.3	66.7	1				0			1	0	1	0	0	0	0				0	0	0	0	1	0	0
2	1	0	1	0	0	0	0	0	0	0	0	0	34.4	55.7	212	137	1				0	1	0	1	0	1	0	0	0	0	0	0	0	0	0	0	0	1	0	0
1	3	0	0	0	0	0	0	0	0	1	0	0	.4	132	15.8	250	1				0	0	0	1	0	1	1	0	0	0	0	0	0	0	0	0	0	1	0	0
2	3	0	0	0	0	0	0	0	0	0	0	0	250	250		250	0	1	1	1		1	1			1	1							0				1	1	0
1	2	0	0	1	0	0	0	0	0	1	0	0	50.2	93	250	250	1				0	1	0	1	1	1	1	1	1	1	0	0	0	0	0	0	0	1	0	0
2	3	0	1	0	0	0	0	0	0	0	0	0	.4	59.5	5.19	76.8	1				0	0	0	1	0	1	0	0	0	0	0	0	0	0	0	0	0	1	0	0
2	1	0	1	0	0	0	0	0	0	0	0	0	.4	12.3	4.66	65.40000000000001	1				0	0	0	1	0	1	0	0	0	0	0	0	0	0	0	0	0	1	0	0
1	3	0	0	0	0	0	0	0	0	1	0	0	3.41	71.3	250	213	1				0	1	0	1	1	1	0	0	0	0	0	0	0	0	0	0	0	1	0	0
1	1	0	0	1	0	0	0	0	0	1	0	0	.4	64.59999999999999	6.16	140	1				0	0	0	1	0	1	0	0	0	0	0	0	0	0	0	0	0	1	0	0
1	3	0	1	0	0	0	0	0	0	1	0	0	250	250	250	250	1				0	1	1	1	1	1	1	0	0	0	0	0	0	0	0	0	0	1	1	0
1	3	0	0	1	0	0	0	0	0	0	0	0	.4	74.5	8.52	90.40000000000001	1				0	0	0	1	0	1	0	0	0	0	0	0	0	0	0	0	0	1	0	0
1	1	0	0	0	0	0	0	0	0	0	0	0	.4	250		114	0	1	1	1		0	0			1	0							0				1	1	0
1	3	0	0	0	0	0	0	0	0	0	0	0	.4			3.95	0	1	1	1		0	0			1	0							0						0
1	3	0	0	0	0	0	0	0	0	0	0	0	.4	250		52.8	0	1	1	1		0	0			1	0							0				1	1	0
2	3	0	0	0	0	0	0	0	0	1	0	0	250	250	250	250	1				0	1	1	1	1	1	1	0	0	0	0	0	0	0	0	0	0	1	1	0
1	1	0	0	0	0	0	0	0	0	0	0	0	99.3	250		250	0	1	1	1		1	0			1	1							0				1	1	0
2	3	0	0	0	0	0	0	0	0	1	0	0	250	250	250	250	1				0	1	1	1	1	1	1	0	0	0	0	0	0	0	0	0	0	1	1	0
1	3	0	0	0	0	0	0	0	0	1	0	0	125	188	250	250	1				0	1	0	1	1	1	1	0	0	0	0	0	0	0	0	0	0	1	0	0
1	2	0	0	1	0	0	0	0	0	1	0	0	.4	34.6	3.61	67.3	1				0	0	0	1	0	1	0	0	0	1	0	0	0	0	0	0	0	1	0	0
2	3	0	0	0	0	0	0	0	0	0	0	0	.4	250		212	0	1	1	1		0	0			1	0							0				1	1	0
2	3	0	0	0	1	0	0	0	0	0	0	0	79	250	250	250	1				0	1	0	1	1	1	1	0	0	0	0	0	0	0	0	0	0	1	1	0
2	2	0	0	1	0	0	0	0	0	1	0	0	31.5	209	250	250	1				0	1	0	1	1	1	1	0	0	0	0	0	0	0	0	0	0	1	0	0
2	3	0	0	0	0	0	0	0	0	1	0	0	.4	97	.532	93.3	1				0	0	0	0	0	1	0	0	0	0	0	0	0	0	0	0	0	1	0	0
1	3	0	0	0	0	0	0	1	0	0	0	0	250	250	250	250	1				0	1	1	1	1	1	1	0	0	0	0	0	0	0	0	0	0	1	1	0
1	3	0	0	0	0	0	0	0	0	1	0	0	250	250	250	250	1				0	1	1	1	1	1	1	0	0	0	0	0	0	0	0	0	0	1	1	0
2	1	0	0	0	0	0	0	0	0	0	0	0	.4	250		20.4	0	1	1	1		0	0			1	0							0				1	1	0
2	3	0	0	1	0	0	0	0	0	1	0	0			.4		1				0			0	0			0	0	0	0	0	0	0	0	0	0			0
2	3	0	0	0	0	0	0	0	0	0	0	0	39.9	250		250	0	1	1	1		1	0			1	1							0				1	1	0
1	1	0	0	0	0	0	0	0	0	0	0	0	.4				0	0	1	1		0	0								0			0	0					0
1	1	0	0	0	0	0	0	0	0	0	0	0	.4	250		250	0	1	1	1		0	0			1	1							0				1	1	0
1	3	0	0	0	0	0	0	0	0	0	0	0	250	250		250	0	1	1	1		1	1			1	1							0				1	1	0
2	3	0	0	0	0	0	0	0	0	1	0	0	.4	3.5	.4	6.42	1				0	0	0	0	0	1	0	1	1	1	0	0	0	0	0	0	0	1	0	0
2	1	0	0	1	0	0	0	0	0	0	0	0	250	250	250	250	1				0	1	1	1	1	1	1	0	0	0	0	0	0	0	0	0	0	1	1	0
1	3	0	0	1	0	0	0	0	0	0	0	0	250	250	250	250	1				0	1	1	1	1	1	1	0	0	0	0	0	0	0	0	0	0	1	1	0
2	1	0	0	0	0	0	0	0	0	0	0	0	250			250	0	1	1	1		1	1			1	1							0						0
2	3	0	0	1	0	0	0	0	0	0	0	0	.4	13.8	.4	14	1				0	0	0	0	0	1	0	0	0	0	0	0	0	0	0	0	0	1	0	0
2	3	0	0	1	0	0	0	0	0	1	0	0	250	250	250	250	1				0	1	1	1	1	1	1	0	0	0	0	0	0	0	0	0	0	1	1	0
2	1	0	0	0	0	0	0	0	0	1	0	0	.4		.975	130	1				0	0	0	1	0	1	0	1	1	1	0	0	0	0	0	0	0			0
1	3	1	0	1	0	0	0	0	0	0	0	0	35	227	250	250	1				0	1	0	1	1	1	1	1	1	1	0	0	0	0	0	0	0	1	0	0
1	1	0	0	0	0	0	0	0	0	1	0	0	86.90000000000001	250	250	250	1				0	1	0	1	1	1	1	0	0	0	0	0	0	0	0	0	0	1	1	0
2	3	0	0	0	0	0	0	0	0	1	0	0	.4	86.3	4.24	132	1				0	0	0	1	0	1	0	0	0	0	0	0	0	0	0	0	0	1	0	0
1	3	0	0	1	0	0	0	0	0	0	0	0	109	250	250	250	1				0	1	0	1	1	1	1	0	0	0	0	0	0	0	0	0	0	1	1	0
1	2	0	1	0	0	0	0	0	0	0	0	0	66.7	250	250	243	1				0	1	0	1	1	1	0	1	1	1	0	0	0	0	0	0	0	1	1	0
2	3	0	0	0	0	0	0	0	0	1	0	0	250		250	250	1				0	1	1	1	1	1	1	0	0	0	0	0	0	0	0	0	0			0
1	1	0	0	0	0	0	0	0	0	1	0	0	.4	16.4	.4	15.2	1				0	0	0	0	0	1	0	0	0	0	0	0	0	0	0	0	0	1	0	0
2	1	0	0	0	0	0	0	0	0	1	0	0	.4	30.5	.4	21.4	1				0	0	0	0	0	1	0	0	0	0	0	0	0	0	0	0	0	1	0	0
2	1	0	0	0	0	0	0	0	0	1	0	0	.4	39	15.9	157	1				0	0	0	1	0	1	0	0	0	0	0	0	0	0	0	0	0	1	0	0
1	1	0	0	0	0	0	0	0	0	1	0	0	250	250	250	250	1				0	1	1	1	1	1	1	0	0	0	0	0	0	0	0	0	0	1	1	0
1	3	0	0	1	0	0	0	0	0	1	0	0	250	250	250	250	1				0	1	1	1	1	1	1	0	0	0	0	0	0	0	0	0	0	1	1	0
2	1	0	0	0	0	0	0	0	0	1	0	0	61.9	104	250	166	1				0	1	0	1	1	1	0	0	0	0	0	0	0	0	0	0	0	1	0	0
1	1	0	0	0	0	0	0	0	0	1	0	0	250	250	250	250	1				0	1	1	1	1	1	1	0	0	0	0	0	0	0	0	0	0	1	1	0
2	1	0	0	0	0	0	0	0	0	0	0	0	92.3	250		250	0	1	1	1		1	0			1	1							0				1	1	0
1	3	0	0	0	0	0	0	0	0	1	0	0	.4	250	8.210000000000001	246	1				0	0	0	1	0	1	0	0	0	0	0	0	0	0	0	0	0	1	1	0
1	1	0	0	0	0	0	0	0	0	0	0	0	.4	250		4.87	0	1	1	1		0	0			1	0							0				1	1	0
2	2	0	0	1	0	0	0	0	0	1	0	0	250	250	250	250	1				0	1	1	1	1	1	1	0	0	0	0	0	0	0	0	0	0	1	1	0
2	2	0	0	1	0	0	0	0	0	1	0	0		250	3.41	109	1				0			1	0	1	0	0	1	1	0	0	0	0	0	0	0	1	1	0
1	3	0	0	1	0	0	0	0	0	0	0	0	250	250	250		1				0	1	1	1	1			0	0	0	0	0	0	0	0	0	0	1	1	0
2	3	0	0	1	0	0	0	0	0	1	0	0	250	250	250	250	1				0	1	1	1	1	1	1	0	0	0	0	0	0	0	0	0	0	1	1	0
1	3	0	0	1	1	0	0	0	0	0	0	0	.4	10.1	1.1	19.1	1				0	0	0	1	0	1	0	0	0	0	0	0	0	0	0	0	0	1	0	0
1	1	0	0	0	0	0	0	0	0	0	0	0	250	250		250	0	1	1	1		1	1			1	1							0				1	1	0
1	3	0	0	1	0	0	0	0	0	0	0	0	250	250	250	250	1				0	1	1	1	1	1	1	0	0	0	0	0	0	0	0	0	0	1	1	0
1	1	0	0	1	0	0	0	0	0	1	0	0	250	250	250	250	1				0	1	1	1	1	1	1	0	0	0	0	0	0	0	0	0	0	1	1	0
1	2	0	0	0	0	0	0	0	0	1	0	0	.4	250	94	250	1				0	0	0	1	0	1	1	0	0	0	0	0	0	0	0	0	0	1	1	0
1	3	0	0	0	0	0	0	0	0	0	0	0	90.09999999999999	191	250	250	1				0	1	0	1	1	1	1	0	0	0	0	0	0	0	0	0	0	1	0	0
1	1	0	1	0	0	0	0	0	0	0	0	0	.4	250	3.27	226	1				0	0	0	1	0	1	0	0	0	0	0	0	0	0	0	0	0	1	1	0
2	2	0	0	0	0	0	0	0	0	1	0	0	.4	35.3	6.68	81.8	1				0	0	0	1	0	1	0	0	0	0	0	0	0	0	0	0	0	1	0	0
1	1	0	0	0	0	0	0	0	0	0	0	0	.4	220		4.68	0	1	1	1		0	0			1	0							0				1	0	0
2	3	0	0	0	1	0	0	0	0	0	0	0	21	250	250	250	1				0	1	0	1	1	1	1	0	0	0	0	0		0	0	0	0	1	1	0
1	3	1	0	0	0	0	0	0	0	1	0	0	.4	22.8	16.4	104	1				0	0	0	1	0	1	0	0	0	0	0	0	0	0	0	0	0	1	0	0
2	1	0	0	0	0	0	0	0	0	1	0	0	.4	250	1.38	24.7	1				1	0	0	1	0	1	0	1	1	1	0	0	0	0	0	0	0	1	1	0
2	1	0	0	0	0	0	0	0	0	1	0	0	250		250		1				0	1	1	1	1			0	0	0	0	0	0	0	0	0	0			0
2	3	0	0	0	0	0	0	0	0	1	0	0	29.4	250	250	250	1				0	1	0	1	1	1	1	0	0	0	0	0	0	0	0	0	0	1	1	0
2	2	0	0	0	0	0	0	0	0	1	0	0	.4	24.9	1.25	98.40000000000001	1				0	0	0	1	0	1	0	0	0	0	0	0	0	0	0	0	0	1	0	0
1	3	0	0	0	0	0	0	0	0	0	0	0	250	250		250	0	1	1	1		1	1			1	1							0				1	1	0
1	3	0	0	0	0	0	0	0	0	0	0	0	.4	250		51.3	0	1	1	1		0	0			1	0							0				1	1	0
2	1	0	1	0	0	0	0	0	0	1	0	0	.4	250	1.93	73.3	1				1	0	0	1	0	1	0	1	1	1	0	0	0	0	0	0	0	1	1	0
2	2	1	0	0	0	0	0	0	0	1	0	0	.4	4.69	.634	13.6	1				1	0	0	0	0	1	0	1	1	1	0	0	0	0	0	0	0	1	0	0
1	1	1	0	1	0	0	0	0	0	1	0	0	.4	119	29.9	107	1				0	0	0	1	0	1	0	0	0	1	0	0	0	0	0	0	0	1	0	0
1	2	0	0	0	0	0	0	0	0	1	0	0	127	250	250	250	1				0	1	0	1	1	1	1	0	0	0	0	0	0	0	0	0	0	1	1	0
1	3	0	0	0	0	0	0	0	0	1	0	0	7.18	45.5	250	119	1				0	1	0	1	1	1	0	0	0	0	0	0	0	0	0	0	0	1	0	0
1	1	0	0	0	0	0	0	0	0	1	0	0	.4	33.2	.5639999999999999	29.5	1				0	0	0	0	0	1	0	0	0	0	0	0	0	0	0	0	0	1	0	0
1	1	0	0	0	0	0	0	0	0	1	0	0	201	250	250	250	1				0	1	0	1	1	1	1	0	0	0	0	0	0	0	0	0	0	1	1	0
2	3	0	1	0	0	0	0	0	0	0	0	0	.4	24.2	3.66		1				0	0	0	1	0			0	0	0	0	0	0	0	0	0	0	1	0	0
2	2	1	0	1	0	0	0	0	0	1	0	0		18.8	18	54.5	1				0			1	0	1	0	0	0	0	0	0	0	0	0	0	0	1	0	0
1	1	0	0	0	0	0	0	0	0	1	0	0		32	6.85	27.6	1				0			1	0	1	0	0	0	0	0	0	0	0	0	0	0	1	0	0
1	3	0	0	0	0	0	0	0	0	1	0	0	229	250	250	250	1				0	1	0	1	1	1	1	0	0	0	0	0	0	0	0	0	0	1	1	0
1	1	0	0	0	0	0	0	0	0	1	0	0	250	250	250	250	1				0	1	1	1	1	1	1	1	1	1	0	0	0	0	0	0	0	1	1	0
1	3	0	0	1	0	0	0	0	0	1	0	0	250	250	250	250	1				0	1	1	1	1	1	1	0	0	0	0	0	0	0	0	0	0	1	1	0
1	3	0	0	0	0	0	0	0	0	0	0	0	.4	250		2.2	0	1	1	1		0	0			1	0							0				1	1	0
2	3	0	0	0	0	0	0	0	0	1	0	0	.4	15	2.01	25	1				0	0	0	1	0	1	0	0	0	0	0	0	0	0	0	0	0	1	0	0
1	1	0	0	0	0	0	0	0	0	1	0	0	250	228	250	250	1				0	1	1	1	1	1	1	0	0	0	0	0	0	0	0	0	0	1	0	0
2	1	0	0	0	0	0	0	0	0	1	0	0	250	179	250	250	1				0	1	1	1	1	1	1	0	0	0	0	0	0	0	0	0	0	1	0	0
2	3	0	0	0	0	0	0	0	0	1	0	0		26.7	.925	21.2	1				0			1	0	1	0	0	0	0	0	0	0	0	0	0	0	1	0	0
1	3	0	0	1	0	0	0	0	0	0	0	0	.4	77.3	1.68	101	1				0	0	0	1	0	1	0	0	0	0	0	0	0	0	0	0	0	1	0	0
2	3	0	0	0	0	0	0	0	0	1	0	0	.4	13.3	2.79	41.9	1				0	0	0	1	0	1	0	0	0	0	0	0	0	0	0	0	0	1	0	0
2	5	1	0	0	0	0	0	0	0	0	0	0	176	250	250	250	1				1	1	0	1	1	1	1	1	1	1	0	0	0	0	0	0	0	1	1	0
2	3	0	0	0	0	0	0	0	0	0	0	0	.4	237		6.3	0	1	1	1		0	0			1	0							0				1	0	0
1	3	0	0	1	0	0	0	0	0	1	0	0	.4	117	2	152	1				0	0	0	1	0	1	0	0	0	0	0	0	0	0	0	0	0	1	0	0
2	1	0	0	0	0	0	0	0	0	1	0	0	22.5		211	121	1				0	1	0	1	0	1	0	0	0	0	0	0	0	0	0	0	0			0
2	3	0	0	0	0	0	0	0	0	1	0	0	250	250	250	250	1				0	1	1	1	1	1	1	0	0	0	0	0	0	0	0	0	0	1	1	0
1	1	0	0	0	0	0	0	0	0	1	0	0	250	250	250	250	1				0	1	1	1	1	1	1	0	0	0	0	0	0	0	0	0	0	1	1	0
1	1	0	0	0	0	0	0	0	0	0	0	0	.4	250		.4	0	1	1	1		0	0			0	0							0				1	1	0
1	3	0	0	0	0	0	0	0	0	1	0	0		113	250	250	1				0			1	1	1	1	0	0	0	0	0	0	0	0	0	0	1	0	0
1	1	0	0	0	0	0	0	0	0	1	0	0	.4	68.5	70.3	95	1				0	0	0	1	0	1	0	0	0	0	0	0	0	0	0	0	0	1	0	0
1	3	0	0	0	0	0	0	0	0	0	0	0	250	250		250	0	1	1	1		1	1			1	1							0				1	1	0
1	3	0	0	0	0	0	0	0	0	0	0	0	.4	181		194	0	1	1	1		0	0			1	0							0				1	0	0
2	3	0	1	0	0	0	0	0	0	1	0	0	250	250	250	250	1				0	1	1	1	1	1	1	0	0	0	0	0	0	0	0	0	0	1	1	0
2	1	0	0	0	0	0	0	0	0	1	0	0	22.8	250	250	250	1				0	1	0	1	1	1	1	0	0	0	0	0	0	0	0	0	0	1	1	0
2	1	0	0	0	0	0	0	0	0	1	0	0	.4	44.5	17.1	166	1				0	0	0	1	0	1	0	0	0	0	0	0	0	0	0	0	0	1	0	0
2	2	0	0	0	0	0	0	0	0	0	0	0	.4	250		.636	0	1	1	1		0	0			0	0							0				1	1	0
2	3	0	0	0	0	0	0	0	0	1	0	0	154	203	250	250	1				0	1	0	1	1	1	1	0	0	0	0	0	0	0	0	0	0	1	0	0
1	1	0	0	0	0	0	0	0	0	1	0	0	111	172	250	250	1				0	1	0	1	1	1	1	0	0	0	0	0	0	0	0	0	0	1	0	0
1	1	0	0	0	0	0	0	0	0	1	0	0	.4	40.1	1.59	51.8	1				0	0	0	1	0	1	0	0	0	0	0	0	0	0	0	0	0	1	0	0
1	1	0	0	0	0	0	0	0	0	1	0	0	.4	159	22.8	249	1				0	0	0	1	0	1	0	0	0	0	0	0	0	0	0	0	0	1	0	0
1	3	0	0	0	0	0	0	0	0	1	0	0		19	5.25	74.90000000000001	1				0			1	0	1	0	0	0	0	0	0	0	0	0	0	0	1	0	0
1	3	0	0	0	0	0	0	0	0	1	0	0	.4	10.6	3.22	18.1	1				0	0	0	1	0	1	0	0	0	0	0	0	0	0	0	0	0	1	0	0
1	3	0	0	0	0	0	0	0	0	0	0	0	48.7				0	0	1	1		1	0								0			0	0					0
1	3	0	0	0	0	0	0	0	0	0	0	0	.4	250		250	0	1	1	1	1	0	0			1	1							0				1	1	0
1	1	1	0	0	0	0	0	0	0	0	0	0	213	250	250	250	1				0	1	0	1	1	1	1	0	0	0	0	0	0	0	0	0	0	1	1	0
2	5	0	0	0	0	0	0	0	0	1	0	0	243	250	250	250	1				0	1	0	1	1	1	1	1	1	1	0	0	0	0	0	0	0	1	1	0
1	3	0	0	0	0	0	0	0	0	1	0	0	28.2	152	86.2	177	1				0	1	0	1	0	1	0	0	0	0	0	0	0	0	0	0	0	1	0	0
1	3	0	0	0	0	0	0	0	0	1	0	0	218	96.7	203	150	1				0	1	0	1	0	1	0	0	0	0	0	0	0	0	0	0	0	1	0	0
2	3	0	0	0	0	0	0	0	0	1	0	0	.4	7.54	5.47		1				0	0	0	1	0			0	0	0	0	0	0	0	0	0	0	1	0	0
1	3	0	0	1	0	0	0	0	0	0	0	0	188	250	250	250	1				0	1	0	1	1	1	1	0	0	0	0	0	0	0	0	0	0	1	1	0
2	3	0	1	0	0	0	0	0	0	0	0	0	.4	48.6	1.02	95.5	1				0	0	0	1	0	1	0	0	0	1	0	0	0	0	0	0	0	1	0	0
2	3	0	1	0	0	0	0	0	0	1	0	0	.4	106	12.2	52.6	1				0	0	0	1	0	1	0	0	0	0	0	0	0	0	0	0	0	1	0	0
2	1	0	0	0	0	0	0	0	0	1	0	0	250		250	250	1				0	1	1	1	1	1	1	0	0	0	0	0	0	0	0	0	0			0
2	3	0	0	0	0	0	0	0	0	0	0	0	250			250	0	1	1	1		1	1			1	1							0						0
2	3	0	0	0	0	0	0	0	0	1	0	0		250	250	250	1				0			1	1	1	1	0	0	0	0	0	0	0	0	0	0	1	1	0
2	1	0	0	0	0	0	0	0	0	1	0	0	250	250	250	250	1				0	1	1	1	1	1	1	0	0	0	0	0	0	0	0	0	0	1	1	0
2	3	0	0	0	0	0	0	0	0	1	0	0	250	250	250	250	1				0	1	1	1	1	1	1	0	0	0	0	0	0	0	0	0	0	1	1	0
1	1	0	0	0	0	0	0	1	0	0	0	0	.4	250	42.1	250	1				0	0	0	1	0	1	1	1	1	1	0	0	0	0	0	0	0	1	1	0
2	1	0	1	0	0	0	0	0	0	0	0	0	26.4		250	250	1				0	1	0	1	1	1	1	0	0	0	0	0	0	0	0	0	0			0
2	5	0	0	0	0	0	0	0	0	0	0	0	.4				0	0	1	1		0	0								0			0	0					0
2	3	0	0	1	0	0	0	0	0	0	0	0	250	250	250	250	1				0	1	1	1	1	1	1	0	0	0	0	0	0	0	0	0	0	1	1	0
1	3	0	0	0	0	0	0	0	0	1	0	0	.4	132	6.11	250	1				0	0	0	1	0	1	1	1	1	1	0	0	0	0	0	0	0	1	0	0
1	3	0	0	0	0	0	0	1	0	0	0	0	.4	25.7	3.75	31.3	1				0	0	0	1	0	1	0	0	0	0	0	0	0	0	0	0	0	1	0	0
1	3	1	0	1	0	0	0	0	0	1	0	0		245	250	250	1				0			1	1	1	1	0	0	0	0	0	0	0	0	0	0	1	0	0
1	3	0	0	1	0	0	0	0	0	1	0	0	250	250	250	250	1				0	1	1	1	1	1	1	0	0	0	0			0	0	0	0	1	1	0
2	3	1	0	0	0	0	0	0	0	1	0	0	.4	74.59999999999999	.4	70.3	1				0	0	0	0	0	1	0	0	0	0	0	0	0	0	0	0	0	1	0	0
2	3	0	0	0	0	0	0	0	0	1	0	0	.4	10.6	2.21	29.6	1				0	0	0	1	0	1	0	0	0	0	0	0	0	0	0	0	0	1	0	0
1	3	0	0	0	0	0	0	0	0	1	0	0	250	250	250	250	1				0	1	1	1	1	1	1	0	0	0	0	0	0	0	0	0	0	1	1	0
1	3	0	0	0	0	0	0	0	0	0	0	0	.4	250		11.3	0	1	1	1		0	0			1	0							0				1	1	0
1	3	0	0	0	0	0	0	0	0	1	0	0	250	250	250	250	1				0	1	1	1	1	1	1	0	0	0	0	0	0	0	0	0	0	1	1	0
1	3	0	0	0	0	0	0	0	0	1	0	0	14.7	82.5	250	128	1				1	1	0	1	1	1	0	1	1	1	0	0	0	0	0	0	0	1	0	0
1	3	0	0	0	0	0	0	0	0	1	0	0	66.2	61.3	250	250	1				0	1	0	1	1	1	1	0	0	0	0	0	0	0	0	0	0	1	0	0
2	1	0	0	0	0	0	0	0	0	1	0	0	250	250	250	250	1				0	1	1	1	1	1	1	0	0	0	0	0	0	0	0	0	0	1	1	0
1	1	0	0	0	0	0	0	0	0	1	0	0	163	250	250	250	1				0	1	0	1	1	1	1	0	0	0	0	0	0	0	0	0	0	1	1	0
1	2	0	0	0	0	0	0	0	0	1	0	0		250	250	250	1				0			1	1	1	1	0	0	0	0	0		0	0	0	0	1	1	0
1	3	0	0	0	0	0	0	0	0	1	0	0	.4	6.57	1.97	24.7	1				0	0	0	1	0	1	0	0	0	0	0	0	0	0	0	0	0	1	0	0
1	3	1	0	1	0	0	0	0	0	1	0	0	.4		1.59	80.2	1				0	0	0	1	0	1	0	1	1	1	0	0	0	0	0	0	0			0
1	1	0	0	0	0	0	0	1	0	0	0	0	.4	250	2.54	250	1				1	0	0	1	0	1	1	1	1	1	0	0	0	0	0	0	0	1	1	0
1	3	0	0	1	0	0	0	0	0	1	0	0	.4	21.1	1.42	59.8	1				0	0	0	1	0	1	0	0	0	0	0	0	0	0	0	0	0	1	0	0
2	2	0	0	1	0	0	0	0	0	1	0	0	.4	19.8	22.2	47.1	1				1	0	0	1	0	1	0	1	1	1	0	0	0	0	0	0	0	1	0	0
1	2	0	0	0	0	0	0	0	0	1	0	0	250	250	250	250	1				0	1	1	1	1	1	1	0	0	0	0	0	0	0	0	0	0	1	1	0
1	1	1	0	0	0	0	0	0	0	0	0	0	.4	250	3.94	51.9	1				0	0	0	1	0	1	0	1	1	1	0	0	0	0	0	0	0	1	1	0
2	1	0	0	0	0	0	0	0	0	1	0	0	250	250	250	250	1				0	1	1	1	1	1	1	0	0	0	0	0	0	0	0	0	0	1	1	0
2	3	1	0	0	0	0	0	0	0	1	0	0	250	250	250	250	1				0	1	1	1	1	1	1	0	0	0	0	0	0	0	0	0	0	1	1	0
1	3	0	0	0	0	0	0	0	0	0	0	0	.4	250		33.5	0	1	1	1		0	0			1	0							0				1	1	0
1	1	0	0	0	0	0	0	0	0	1	0	0	.4	8.949999999999999	2.34	21.2	1				0	0	0	1	0	1	0	0	0	0	0	0	0	0	0	0	0	1	0	0
2	3	1	0	0	0	0	0	0	0	0	0	0	250	250	250	250	1				0	1	1	1	1	1	1	0	0	0	0	0	0	0	0	0	0	1	1	0
1	3	1	0	0	0	0	0	0	0	1	0	0	5.36	22.5	110	42.9	1				0	1	0	1	0	1	0	0	0	0	0	0	0	0	0	0	0	1	0	0
2	1	0	0	0	0	0	0	0	0	1	0	0	250	250	250	250	1				0	1	1	1	1	1	1	0	0	0	0	0	0	0	0	0	0	1	1	0
1	3	0	1	0	0	0	0	0	0	1	0	0	.4	31.8	35.6	137	1				0	0	0	1	0	1	0	0	0	0	0	0	0	0	0	0	0	1	0	0
1	1	0	0	0	0	0	0	0	0	1	0	0	.4	8.31	1.34	10.4	1				0	0	0	1	0	1	0	0	0	0	0	0	0	0	0	0	0	1	0	0
2	3	0	0	1	0	0	0	0	0	0	0	0	63.7	110	250	250	1				0	1	0	1	1	1	1	0	0	0	0	0	0	0	0	0	0	1	0	0
2	2	0	0	0	0	0	0	0	0	1	0	0	244		250	250	1				0	1	0	1	1	1	1	0	0	0	0	0	0	0	0	0	0			0
2	3	0	0	0	0	0	0	0	0	1	0	0	194	250	250	250	1				0	1	0	1	1	1	1	0	0	0	0	0	0	0	0	0	0	1	1	0
1	3	0	0	0	0	0	0	0	0	1	0	0			6.87		1				0			1	0			0	0	0	0	0	0	0	0	0	0			0
1	3	0	0	1	0	0	0	0	0	1	0	0	.4	250	250	250	1				1	0	0	1	1	1	1	1	1	1	0	0	0	0	0	0	0	1	1	0
1	1	0	0	1	0	0	0	0	0	1	0	0	.4		.4	9.18	1				0	0	0	0	0	1	0	0	0	0	0	0	0	0	0	0	0			0
2	2	0	0	0	0	0	0	0	0	1	0	0	250	250	250	250	1				0	1	1	1	1	1	1	0	0	0	0	0	0	0	0	0	0	1	1	0
2	3	0	0	0	0	0	0	0	0	1	0	0	.4	16.3	2.28	30	1				1	0	0	1	0	1	0	1	1	1	0	0	0	0	0	0	0	1	0	0
1	1	0	0	1	0	0	0	0	0	1	0	0	.4	233	10.5	250	1				0	0	0	1	0	1	1	0	0	0	0	0	0	0	0	0	0	1	0	0
1	3	0	0	0	0	0	0	0	0	0	0	0	.4			27.4	0	1	1	1		0	0			1	0							0						0
2	3	0	0	0	0	0	0	0	0	0	0	0	13.5	250			0	0	1	1		1	0								0			0	0			1	1	0
2	3	0	0	0	0	0	0	0	0	1	0	0	.4	250	5.55	143	1				1	0	0	1	0	1	0	1	1	1				0	0	0	0	1	1	0
2	3	0	0	0	0	0	0	0	0	1	0	0	.4	21.1	2.38	74.7	1				0	0	0	1	0	1	0	0	0	0	0	0	0	0	0	0	0	1	0	0
1	1	0	0	0	0	0	0	1	0	0	0	0	28	90.2	202	146	1				1	1	0	1	0	1	0	1	1	1	0	0	0	0	0	0	0	1	0	0
2	1	0	0	0	0	0	0	0	0	1	0	0	.4	24.2	13.2	79.90000000000001	1				0	0	0	1	0	1	0	0	0	0	0	0	0	0	0	0	0	1	0	0
1	1	0	0	1	0	0	0	0	0	1	0	0	73.8	250	250	250	1				0	1	0	1	1	1	1	0	0	0	0	0	0	0	0	0	0	1	1	0
2	3	0	0	0	0	0	0	1	0	0	0	0	198	156	250	234	1				0	1	0	1	1	1	0	0	0	0	0	0	0	0	0	0	0	1	0	0
1	1	0	0	0	0	0	0	0	0	1	0	0		250	250	250	1				0			1	1	1	1	0	0	0	0	0	0	0	0	0	0	1	1	0
2	3	0	0	1	0	0	0	0	0	1	0	0	28.2	77.8	250	160	1				0	1	0	1	1	1	0	0	0	0	0	0	0	0	0	0	0	1	0	0
1	1	0	0	0	0	0	0	0	0	1	0	0	.4	27.5	1.28	55.3	1				0	0	0	1	0	1	0	0	0	0	0	0	0	0	0	0	0	1	0	0
1	3	0	0	0	0	0	0	0	0	0	0	0	65.5	126		250	0	1	1	1		1	0			1	1							0				1	0	0
2	1	0	0	1	0	0	0	0	0	1	0	0	.4	250	5.19	136	1				0	0	0	1	0	1	0	1	1	1	0	0	0	0	0	0	0	1	1	0
1	3	0	0	0	0	0	0	0	0	1	0	0	.4	89.90000000000001	64.59999999999999	250	1				0	0	0	1	0	1	1	0	0	0	0	0	0	0	0	0	0	1	0	0
1	1	0	0	0	0	0	0	0	0	1	0	0	.4	130	4.31	119	1				0	0	0	1	0	1	0	0	0	0	0	0	0	0	0	0	0	1	0	0
1	3	0	0	1	0	0	0	0	0	0	0	0	163	75.40000000000001	250	169	1				1	1	0	1	1	1	0	1	1	1	0	0	0	0	0	0	0	1	0	0
1	3	0	1	0	0	0	0	0	0	0	0	0		250	250	250	1				0			1	1	1	1	0	0	0	0	0	0	0	0	0	0	1	1	0
2	3	1	0	0	0	0	0	0	0	1	0	0	.4	31.1	.401	81.3	1				0	0	0	0	0	1	0	0	0	0	0	0	0	0	0	0	0	1	0	0
1	1	0	0	0	0	0	0	0	0	0	0	0	.4			83.3	0	1	1	1		0	0			1	0							0						0
2	2	0	0	0	0	0	0	0	0	1	0	0	196	241	250	250	1				0	1	0	1	1	1	1	0	0	0	0	0	0	0	0	0	0	1	0	0
1	1	0	0	0	0	0	0	0	0	1	0	0	250	250	250	250	1				0	1	1	1	1	1	1	0	0	0	0	0	0	0	0	0	0	1	1	0
2	3	0	0	0	0	0	0	0	0	1	0	0	.4	33.7	1.3	50.3	1				0	0	0	1	0	1	0	0	0	0				0	0	0	0	1	0	0
1	3	0	0	1	0	0	0	1	0	1	0	0	.4	7.21	1.44	7.81	1				0	0	0	1	0	1	0	0	0	0	0	0	0	0	0	0	0	1	0	0
1	1	0	0	0	0	0	0	0	0	1	0	0	250	250	250	250	1				0	1	1	1	1	1	1	0	0	0	0	0	0	0	0	0	0	1	1	0
2	3	0	0	0	0	0	0	0	0	1	0	0	117	76.59999999999999	250	109	1				0	1	0	1	1	1	0	0	0	0	0	0	0	0	0	0	0	1	0	0
1	3	0	0	0	0	0	0	0	0	1	0	0	170	230	250	250	1				0	1	0	1	1	1	1	0	0	0	0	0	0	0	0	0	0	1	0	0
2	3	0	0	1	0	0	0	0	0	1	0	0	.4	26.6	3.38	56.6	1				0	0	0	1	0	1	0	0	0	0	0	0	0	0	0	0	0	1	0	0
1	1	0	0	0	0	0	0	0	0	1	0	0	126	211	250	250	1				0	1	0	1	1	1	1	0	0	0	0	0		0	0	0	0	1	0	0
1	3	0	0	0	0	0	0	0	0	1	0	0	.4	20.8	5.08	38	1				0	0	0	1	0	1	0	0	1	1	0	0	0	0	0	0	0	1	0	0
2	1	0	0	0	0	0	0	0	0	1	0	0	.4	42.6	1.53	120	1				0	0	0	1	0	1	0	0	0	0	0	0	0	0	0	0	0	1	0	0
1	3	0	0	0	0	0	0	0	0	1	0	0	250	250	250	250	1				0	1	1	1	1	1	1	0	0	0	0	0	0	0	0	0	0	1	1	0
1	3	0	1	0	0	0	0	0	0	0	0	0	.4	37.2	.744	60.2	1				0	0	0	0	0	1	0	0	0	0	0	0	0	0	0	0	0	1	0	0
2	1	0	0	0	0	0	0	0	0	1	0	0	110		250	245	1				0	1	0	1	1	1	0	0	0	0	0	0	0	0	0	0	0			0
1	3	1	0	1	0	0	0	0	0	1	0	0	.4	210	.717	19.9	1				0	0	0	0	0	1	0	0	0	0	0	0	0	0	0	0	0	1	0	0
2	3	1	0	0	0	0	0	0	0	1	0	0	250	250	250	250	1				0	1	1	1	1	1	1	0	0	0	0	0	0	0	0	0	0	1	1	0
1	3	0	0	0	0	0	0	0	0	1	0	0	.4	75.90000000000001	3.17	63.9	1				0	0	0	1	0	1	0	0	0	0	0			0	0	0	0	1	0	0
1	3	0	0	1	0	0	0	0	0	1	0	0	133	250	250	250	1				0	1	0	1	1	1	1	0	0	0	0	0	0	0	0	0	0	1	1	0
2	3	0	0	1	0	0	0	0	0	0	0	0	.4	12.9	.4	12.4	1				0	0	0	0	0	1	0	0	0	0	0	0	0	0	0	0	0	1	0	0
2	1	0	0	0	0	0	0	0	0	1	0	0	.4	56.6	12.3	227	1				0	0	0	1	0	1	0	0	0	0	0	0	0	0	0	0	0	1	0	0
1	3	0	0	0	0	0	0	0	0	1	0	0	50	218	250	250	1				0	1	0	1	1	1	1	0	0	0	0	0	0	0	0	0	0	1	0	0
1	3	1	0	0	0	0	0	0	0	0	0	0	250	250	250	250	1				0	1	1	1	1	1	1	0	0	0	0	0	0	0	0	0	0	1	1	0
1	3	0	0	0	0	0	0	0	0	1	0	0	.4	30.4	1.83	92.8	1				0	0	0	1	0	1	0	0	0	0	0	0	0	0	0	0	0	1	0	0
2	1	0	1	0	0	0	0	0	0	1	0	0	.4	4.09	.553	3.86	1				0	0	0	0	0	1	0	0	0	0	0	0	0	0	0	0	0	1	0	0
1	3	0	0	0	0	0	0	0	0	1	0	0			250	250	1				0			1	1	1	1	0	0	0	0	0	0	0	0	0	0			0
1	3	0	0	0	0	0	0	0	0	1	0	0	.4	35.6	.4	41.4	1				0	0	0	0	0	1	0	0	0	0	0	0	0	0	0	0	0	1	0	0
2	3	0	0	0	0	0	0	0	0	1	0	0		250	250	250	1				1			1	1	1	1	1	1	1	0	0	0	0	0	0	0	1	1	0
1	3	0	0	0	0	0	0	0	0	0	0	0	.4	250		8.67	0	1	1	1		0	0			1	0							0				1	1	0
1	3	0	1	0	0	0	0	0	0	0	0	0	16.8	250	250	250	1				0	1	0	1	1	1	1	0	0	0	0	0	0	0	0	0	0	1	1	0
1	2	0	0	0	0	0	0	0	0	1	0	0	.4	46.8	17.4	86.8	1				0	0	0	1	0	1	0	0	0	0	0	0	0	0	0	0	0	1	0	0
2	3	1	0	0	0	0	0	0	0	1	0	0	81.90000000000001	250	250	250	1				0	1	0	1	1	1	1	0	0	0	0	0	0	0	0	0	0	1	1	0
1	2	0	0	0	0	0	0	0	0	0	0	0	68.8			250	0	1	1	1		1	0			1	1							0						0
2	3	0	0	0	0	0	0	0	0	1	0	0	144	250	250	250	1				0	1	0	1	1	1	1	0	0	0	0	0	0	0	0	0	0	1	1	0
1	1	0	0	0	0	0	0	0	0	1	0	0			250	250	1				0			1	1	1	1	0	0	0	0	0	0	0	0	0	0			0
2	3	0	0	1	0	0	0	0	0	1	0	0	.4	34.6	3.62	69.40000000000001	1				0	0	0	1	0	1	0	0	0	0	0	0	0	0	0	0	0	1	0	0
1	1	0	0	1	0	0	0	0	0	1	0	0			.823	79.40000000000001	1				0			1	0	1	0	0	0	0	0	0	0	0	0	0	0			0
2	2	0	0	0	0	0	0	0	0	1	0	0	.4	98.59999999999999	19.1	250	1				0	0	0	1	0	1	1	0	0	0	0	0	0	0	0	0	0	1	0	0
2	3	0	0	1	0	0	0	0	0	0	0	0	.4	23.3	.4	87.59999999999999	1				0	0	0	0	0	1	0	0	0	0	0	0	0	0	0	0	0	1	0	0
2	3	0	0	0	0	0	0	0	0	1	0	0	.4	69.2	1.03	49.3	1				1	0	0	1	0	1	0	1	1	1	0	0	0	0	0	0	0	1	0	0
2	3	0	0	1	0	0	0	0	0	1	0	0	.4	7.83	.538	11.5	1				0	0	0	0	0	1	0	0	0	0	0	0	0	0	0	0	0	1	0	0
1	3	0	0	0	0	0	0	0	0	0	0	0	.4	250		21.1	0	1	1	1		0	0			1	0							0				1	1	0
1	3	0	0	0	0	0	0	0	0	1	0	0	60.8	96	250	180	1				0	1	0	1	1	1	0	0	0	0	0	0	0	0	0	0	0	1	0	0
1	3	0	0	0	0	0	0	0	0	1	0	0		36.2	13.1	114	1				0			1	0	1	0	0	0	0	0	0	0	0	0	0	0	1	0	0
1	3	0	0	1	0	0	0	0	0	1	0	0	.4	43	.4		1				0	0	0	0	0			0	0	0	0	0	0	0	0	0	0	1	0	0
2	1	0	0	0	0	0	0	0	0	0	0	0	18.3	250		250	0	1	1	1		1	0			1	1							0				1	1	0
2	3	0	0	0	0	0	0	0	0	1	0	0	250	250	250	250	1				0	1	1	1	1	1	1	0	0	0	0	0	0	0	0	0	0	1	1	0
2	3	0	0	0	0	0	0	0	0	1	0	0	214	142	250	250	1				0	1	0	1	1	1	1	0	0	0	0	0	0	0	0	0	0	1	0	0
1	3	0	0	0	0	0	0	0	0	0	0	0	154	250		250	0	1	1	1		1	0			1	1							0				1	1	0
1	2	0	0	1	0	0	0	0	0	1	0	0	207	250	250	250	1				0	1	0	1	1	1	1	0	0	0	0	0	0	0	0	0	0	1	1	0
2	3	0	0	0	0	0	0	0	0	1	0	0	.4	22.3	.4	24.8	1				0	0	0	0	0	1	0	0	0	0	0	0	0	0	0	0	0	1	0	0
2	1	0	0	1	0	0	0	0	0	1	0	0	.4	17.1	.4	33.5	1				0	0	0	0	0	1	0	0	0	0	0	0	0	0	0	0	0	1	0	0
1	3	0	0	0	0	0	0	0	0	0	0	0				250	0	1	1	1						1	1							0						0
1	3	0	0	0	0	0	0	0	0	0	0	0					0	0	0	0											0	0	0	0	0	0	0			0
1	3	1	0	1	0	0	0	0	0	1	0	0	250	250	250	250	1				0	1	1	1	1	1	1	0	0	0	0	0	0	0	0	0	0	1	1	0
1	1	0	0	0	0	0	0	0	0	0	0	0	146	250		250	0	1	1	1		1	0			1	1							0				1	1	0
1	3	0	0	0	0	0	0	0	0	0	0	0	219			250	0	1	1	1		1	0			1	1							0						0
2	3	0	0	0	0	0	0	0	0	1	0	0	203	250	250		1				0	1	0	1	1			0	0	0	0	0	0	0	0	0	0	1	1	0
2	3	0	0	1	0	0	0	0	0	1	0	0	.4	43.8	30.4	77.40000000000001	1				0	0	0	1	0	1	0	1	1	1	0	0	0	0	0	0	0	1	0	0
2	3	0	0	0	0	0	0	0	0	1	0	0	250	250	250	250	1				1	1	1	1	1	1	1	1	1	1	0	0	0	0	0	0	0	1	1	0
1	3	0	0	0	0	0	0	0	0	1	0	0	175		250		1				0	1	0	1	1			0	0	0	0	0	0	0	0	0	0			0
2	3	0	0	0	0	0	0	0	0	1	0	0	36.2	250	250	250	1				0	1	0	1	1	1	1	0	0	0	0	0	0	0	0	0	0	1	1	0
2	1	0	0	0	0	0	0	0	0	1	0	0	.4	9.06	1.39	49.4	1				0	0	0	1	0	1	0	0	0	0	0	0	0	0	0	0	0	1	0	0
2	1	0	0	0	0	0	0	0	0	1	0	0	39.9	250	250	250	1				0	1	0	1	1	1	1	0	0	0	0	0	0	0	0	0	0	1	1	0
2	3	0	0	0	0	0	0	0	0	1	0	0	.4	52.6	1.12	84.5	1				0	0	0	1	0	1	0	0	0	0	0	0	0	0	0	0	0	1	0	0
1	1	0	1	0	0	0	0	0	0	0	0	0	.4	92.3	20.2		1				0	0	0	1	0			0	0	0	0	0	0	0	0	0	0	1	0	0
1	3	0	0	1	0	0	0	0	0	1	0	0	55.7	250	250	250	1				0	1	0	1	1	1	1	0	0	0	0	0	0	0	0	0	0	1	1	0
1	3	0	0	0	0	0	0	0	0	1	0	0	250	250	250	250	1				0	1	1	1	1	1	1	0	0	0	0	0	0	0	0	0	0	1	1	0
2	3	0	0	0	0	0	0	0	0	0	0	0	.4	250		.4	0	1	1	1		0	0			0	0							0				1	1	0
1	3	0	0	1	0	0	0	0	0	1	0	0	250	250	250	250	1				0	1	1	1	1	1	1	0	0	0	0	0	0	0	0	0	0	1	1	0
1	3	0	0	0	0	0	0	0	0	0	0	0	.4			95.59999999999999	0	1	1	1		0	0			1	0							0						0
2	1	1	0	1	0	0	0	0	0	1	0	0	227	250	250	250	1				0	1	0	1	1	1	1	0	0	0	0	0	0	0	0	0	0	1	1	0
1	3	0	0	0	0	0	0	0	0	1	0	0	.4		1.41	49	1				0	0	0	1	0	1	0	0	0	0	0	0	0	0	0	0	0			0
2	3	0	0	0	0	0	0	1	0	0	0	0	.4	39.2	1.26	95.7	1				0	0	0	1	0	1	0	0	0	0	0	0	0	0	0	0	0	1	0	0
1	3	0	0	0	0	0	0	0	0	1	0	0	.4	42.9	2.48	66.5	1				1	0	0	1	0	1	0	1	1	1	0	0	0	0	0	0	0	1	0	0
1	1	0	0	0	0	0	0	0	0	1	0	0	250	250	250	250	1				0	1	1	1	1	1	1	0	0	0	0	0	0	0	0	0	0	1	1	0
2	2	0	0	0	0	0	0	0	0	0	0	0	250				0	0	0	0		1	1								0	0	0	0	0	0	0			0
2	1	0	0	0	0	0	0	0	0	0	0	0	250	250		250	0	1	1	1		1	1			1	1							0				1	1	0
2	3	0	0	0	0	0	0	0	0	1	0	0	.4	47.9	.4	28.5	1				0	0	0	0	0	1	0	1	1	1	0	0	0	0	0	0	0	1	0	0
2	2	0	0	0	0	0	0	0	0	0	0	0	.4	250		18.3	0	1	1	1		0	0			1	0							0				1	1	0
2	1	0	0	0	0	0	0	0	0	1	0	0	140		250	250	1				0	1	0	1	1	1	1	0	0	0	0	0	0	0	0	0	0			0
2	3	0	0	0	0	0	0	0	0	1	0	0	.4	41.8	3.38	120	1				0	0	0	1	0	1	0	0	0	0	0	0	0	0	0	0	0	1	0	0
1	3	0	0	0	0	0	0	0	0	1	0	0	3.87	33.4	105	48.9	1				1	1	0	1	0	1	0	1	1	1	0	0	0	0	0	0	0	1	0	0
2	5	0	0	0	0	0	0	0	0	1	0	0	.4	128	9.4		1				0	0	0	1	0			0	0	0	0	0	0	0	0	0	0	1	0	0
1	3	0	0	0	0	0	0	1	0	0	0	0	.4	.4	.4	.4	1				0	0	0	0	0	0	0	0	0	0	0	0	0	0	0	0	0	0	0	0
1	1	0	0	0	0	0	0	0	0	0	0	0	.4	250		19.6	0	1	1	1	0	0	0			1	0							0				1	1	0
1	1	0	0	0	0	0	0	0	0	0	0	0	250			250	0	1	1	1		1	1			1	1							0						0
1	3	0	0	0	0	0	0	0	1	0	0	0	.4	20.4	1.94	14.6	1				0	0	0	1	0	1	0	0	0	0				0	0	0	0	1	0	0
2	3	0	0	0	0	0	0	0	0	0	0	0	23.5			250	0	1	1	1		1	0			1	1							0						0
2	3	0	0	0	0	0	0	0	0	1	0	0	.4	104	5.03	205	1				0	0	0	1	0	1	0	0	0	0	0	0	0	0	0	0	0	1	0	0
2	3	0	0	1	1	0	0	0	0	1	0	0	.4	12.9	.925	12.7	1				0	0	0	1	0	1	0	0	0	0	0	0	0	0	0	0	0	1	0	0
2	3	1	0	0	0	0	0	0	0	1	0	0		15	118	43.3	1				0			1	0	1	0	0	0	1	0	0	0	0	0	0	0	1	0	0
2	3	0	0	0	0	0	0	0	0	1	0	0	250	250	250	250	1				0	1	1	1	1	1	1	0	0	0	0	0	0	0	0	0	0	1	1	0
2	1	0	1	0	0	0	0	0	0	0	0	0	.4	250	9.15	229	1				0	0	0	1	0	1	0	0	0	0	0	0	0	0	0	0	0	1	1	0
1	1	0	0	0	0	0	0	0	0	0	0	0	.4	250		14.2	0	1	1	1		0	0			1	0							0				1	1	0
1	3	0	0	0	0	0	0	0	0	0	0	0	2.45				0	0	0	0		1	0								0	0	0	0	0	0	0			0
1	3	0	0	0	0	0	0	0	0	1	0	0	.4	23.6	.4	19	1				0	0	0	0	0	1	0	0	0	0	0	0	0	0	0	0	0	1	0	0
2	3	0	0	0	0	0	0	0	0	1	0	0	.4	39.8	2.97	218	1				0	0	0	1	0	1	0	0	0	0	0	0	0	0	0	0	0	1	0	0
1	3	0	0	0	0	0	0	0	0	1	0	0	105	241	250		1				0	1	0	1	1			0	0	0	0	0	0	0	0	0	0	1	0	0
2	1	0	0	1	0	0	0	0	0	0	0	0	.4	16.8	7.6	66.2	1				0	0	0	1	0	1	0	0	0	0	0	0	0	0	0	0	0	1	0	0
1	3	0	0	1	0	0	0	0	0	1	0	0		250	250	250	1				0			1	1	1	1	0	0	0	0	0	0	0	0	0	0	1	1	0
1	1	0	0	0	1	0	0	0	0	0	0	0	.4	146	64.7		1				0	0	0	1	0			0	0	0	0	0	0	0	0	0	0	1	0	0
1	3	0	0	0	0	0	0	1	0	0	0	0	.4	88	2.6	74.90000000000001	1				0	0	0	1	0	1	0	0	0	0	0	0	0	0	0	0	0	1	0	0
1	3	0	0	0	0	0	0	0	0	1	0	0	.4	11.4	.945	16.7	1				0	0	0	1	0	1	0	0	0	0	0	0	0	0	0	0	0	1	0	0
2	2	0	0	0	0	0	0	0	0	1	0	0	.4	10.7	2.97	30.7	1				0	0	0	1	0	1	0	0	0	0	0	0	0	0	0	0	0	1	0	0
1	3	0	0	0	0	0	0	0	0	0	0	0	250				0	0	1	1		1	1								0			0	0					0
1	1	0	0	1	0	0	0	0	0	1	0	0	250	250	250	250	1				0	1	1	1	1	1	1	0	0	0	0	0	0	0	0	0	0	1	1	0
1	3	0	0	0	0	0	0	0	0	1	0	0	249	250	250	250	1				0	1	0	1	1	1	1	0	0	0	0	0	0	0	0	0	0	1	1	0
1	1	0	0	0	0	0	0	0	0	1	0	0	.4	33.4	1.38	91.40000000000001	1				0	0	0	1	0	1	0	0	0	0	0	0	0	0	0	0	0	1	0	0
1	1	0	0	0	0	0	0	0	0	1	0	0	.4	76.3	2.5	225	1				0	0	0	1	0	1	0	0	0	0	0	0	0	0	0	0	0	1	0	0
2	2	0	1	0	0	0	0	0	0	0	0	0	.4	124	34.6	250	1				0	0	0	1	0	1	1	0	0	0	0	0	0	0	0	0	0	1	0	0
1	1	0	0	0	0	0	0	0	0	1	0	0	98.5	250	250	250	1				0	1	0	1	1	1	1	0	0	0	0	0	0	0	0	0	0	1	1	0
1	3	0	0	0	0	0	0	0	0	0	0	0	.4	250		39.6	0	1	1	1		0	0			1	0							0				1	1	0
1	3	0	0	0	0	0	0	0	0	1	0	0	250		250		1				0	1	1	1	1			0	0	0	0	0	0	0	0	0	0			0
1	3	1	0	0	0	0	0	0	0	0	0	0	245	250	250	250	1				0	1	0	1	1	1	1	0	0	0	0	0	0	0	0	0	0	1	1	0
1	4	0	0	0	0	0	0	0	0	1	0	0	.4	35.1	3.44	114	1				0	0	0	1	0	1	0	0	0	0	0	0	0	0	0	0	0	1	0	0
1	3	1	0	0	0	0	0	0	0	1	0	0	.4	250	6.03	43.6	1				0	0	0	1	0	1	0	1	1	1	0	0	0	0	0	0	0	1	1	0
1	3	0	0	0	0	0	0	0	0	0	0	0	26.5			250	0	1	1	1		1	0			1	1							0						0
1	3	0	0	0	0	0	0	0	0	0	0	0	.4	250		21.7	0	1	1	1		0	0			1	0							0				1	1	0
2	1	0	0	0	0	0	0	0	0	1	0	0	6.22	241	250	250	1				0	1	0	1	1	1	1	0	0	0	0	0	0	0	0	0	0	1	0	0
1	3	0	0	0	0	0	0	0	0	1	0	0	250	167	250	250	1				0	1	1	1	1	1	1	0	0	0	0	0	0	0	0	0	0	1	0	0
2	3	0	0	0	0	0	0	0	0	1	0	0	17.3	188	250	250	1				0	1	0	1	1	1	1	0	0	0	0	0	0	0	0	0	0	1	0	0
1	3	0	0	0	0	0	0	0	0	1	0	0	.4	12.2	.4	22	1				0	0	0	0	0	1	0	0	0	0	0	0	0	0	0	0	0	1	0	0
2	1	0	0	0	0	0	0	0	0	1	0	0	.4	77.7	4.77	106	1				0	0	0	1	0	1	0	0	0	0	0	0	0	0	0	0	0	1	0	0
1	2	0	0	0	0	0	0	0	0	0	0	0	75.3	250		250	0	1	1	1		1	0			1	1							0				1	1	0
2	3	0	0	1	0	0	0	0	0	0	0	0	.4	22	.858	43.1	1				0	0	0	1	0	1	0	0	0	0	0	0	0	0	0	0	0	1	0	0
1	1	1	0	0	0	0	0	0	0	1	0	0	250	250	250	250	1				0	1	1	1	1	1	1	0	0	0	0	0	0	0	0	0	0	1	1	0
1	3	1	0	0	0	0	0	0	0	1	0	0	250	250	250	250	1				0	1	1	1	1	1	1	0	0	0	0	0	0	0	0	0	0	1	1	0
2	3	0	0	0	0	0	0	0	0	1	0	0	.4	43.9	.8100000000000001	35.8	1				1	0	0	1	0	1	0	1	1	1	0	0	0	0	0	0	0	1	0	0
1	3	0	0	0	0	0	0	0	0	1	0	0	22.1	145	250	250	1				0	1	0	1	1	1	1	0	0	0	0	0	0	0	0	0	0	1	0	0
1	3	0	0	0	0	0	0	0	0	1	0	0	.4	41.4	5.39	51.2	1				0	0	0	1	0	1	0	0	0	0	0	0	0	0	0	0	0	1	0	0
2	1	0	0	0	0	0	0	0	0	1	0	0	.4	63.2	1.83	167	1				0	0	0	1	0	1	0	0	0	0	0	0	0	0	0	0	0	1	0	0
2	3	0	0	0	0	0	0	0	0	1	0	0	250	250	250	250	1				1	1	1	1	1	1	1	1	1	1	0	0	0	0	0	0	0	1	1	0
1	3	0	0	0	0	0	0	0	0	0	0	0	.4	250		116	0	1	1	1		0	0			1	0							0				1	1	0
2	3	0	0	1	0	0	0	0	0	1	0	0	.4	57.5	8.27	58.9	1				0	0	0	1	0	1	0	0	0	0	0	0	0	0	0	0	0	1	0	0
2	3	0	0	0	0	0	0	0	0	1	0	0	112	230	250	247	1				0	1	0	1	1	1	0	0	0	0	0	0	0	0	0	0	0	1	0	0
1	3	0	0	1	0	0	0	0	0	1	0	0	119	250	250	250	1				0	1	0	1	1	1	1	0	0	0	0	0	0	0	0	0	0	1	1	0
1	1	0	1	0	0	0	0	0	0	1	0	0	250	250	250	250	1				0	1	1	1	1	1	1	0	0	0	0	0	0	0	0	0	0	1	1	0
2	3	0	0	1	0	0	0	0	0	1	0	0	.4	38.8	3.93	250	1				0	0	0	1	0	1	1	0	0	0	0	0	0	0	0	0	0	1	0	0
1	3	0	0	0	0	1	0	0	0	0	0	0	187	250	250	250	1				0	1	0	1	1	1	1	0	0	0	0			0	0	0	0	1	1	0
1	3	0	0	0	0	0	0	0	0	1	0	0	.4	60.4	5.22	241	1				0	0	0	1	0	1	0	0	0	0	0	0	0	0	0	0	0	1	0	0
1	2	0	0	0	0	0	0	0	0	1	0	0	.4	160	15.2	218	1				0	0	0	1	0	1	0	0	0	0	0	0	0	0	0	0	0	1	0	0
1	3	0	0	0	0	0	0	0	0	1	0	0	146	250	250	250	1				0	1	0	1	1	1	1	0	0	0	0	0	0	0	0	0	0	1	1	0
1	3	0	0	0	0	0	0	0	0	0	0	0	227	250		250	0	1	1	1		1	0			1	1							0				1	1	0
1	2	0	0	0	0	0	0	0	0	0	0	0	.4	250		60.7	0	1	1	1		0	0			1	0							0				1	1	0
1	1	0	0	0	0	0	0	0	0	1	0	0	250	250	250	250	1				0	1	1	1	1	1	1	0	0	0	0	0	0	0	0	0	0	1	1	0
2	3	1	0	0	0	0	0	0	0	1	0	0	250	250	250	250	1				1	1	1	1	1	1	1	1	1	1	0	0	0	0	0	0	0	1	1	0
1	3	0	0	0	0	0	0	0	0	1	0	0	250	250	250	250	1				0	1	1	1	1	1	1	0	0	0	0	0	0	0	0	0	0	1	1	0
2	3	0	0	1	0	0	0	0	0	1	0	0	.4		1.17	181	1				0	0	0	1	0	1	0	0	0	0	0	0	0	0	0	0	0			0
1	2	0	0	0	0	0	0	0	0	1	0	0	.4	21.8	7.92	26.7	1				0	0	0	1	0	1	0	0	0	0	0	0	0	0	0	0	0	1	0	0
2	1	0	0	0	0	0	0	0	0	0	0	0	10.5	250		250	0	1	1	1		1	0			1	1							0				1	1	0
1	3	0	0	1	0	0	0	0	0	0	0	0	.4	250	86.2	226	1				0	0	0	1	0	1	0	0	0	0	0	0	0	0	0	0	0	1	1	0
1	1	0	0	0	0	0	0	0	0	1	0	0	.4	86.90000000000001	4.14	109	1				0	0	0	1	0	1	0	0	0	0	0	0	0	0	0	0	0	1	0	0
1	3	0	0	0	0	0	0	0	0	1	0	0	250	250	250	250	1				0	1	1	1	1	1	1	0	1	1	0	0	0	0	0	0	0	1	1	0
2	3	0	0	0	0	0	0	0	0	0	0	0	.4	37.7	10.4	172	1				0	0	0	1	0	1	0	0	0	0	0	0	0	0	0	0	0	1	0	0
1	3	0	0	0	0	0	0	0	0	1	0	0	193	250	250	250	1				0	1	0	1	1	1	1	0	0	0	0	0	0	0	0	0	0	1	1	0
1	3	0	0	0	0	0	0	0	0	1	0	0	.4	36.6	15.5	98.40000000000001	1				0	0	0	1	0	1	0	0	0	0	0	0	0	0	0	0	0	1	0	0
2	3	1	0	0	0	0	0	0	0	0	0	0	250	250	250	250	1				0	1	1	1	1	1	1	0	0	0	0	0	0	0	0	0	0	1	1	0
2	3	0	0	0	0	0	0	0	0	0	0	0	105	250		250	0	1	1	1		1	0			1	1							0				1	1	0
1	3	0	0	0	0	0	0	0	0	1	0	0	.4	50.8	11.4	106	1				0	0	0	1	0	1	0	0	0	0	0	0	0	0	0	0	0	1	0	0
1	3	0	0	0	0	0	0	0	0	1	0	0	.4	13.4	3.96	51.7	1				0	0	0	1	0	1	0	0	0	0	0	0	0	0	0	0	0	1	0	0
2	3	0	0	0	0	0	0	0	0	1	0	0	112		250	250	1				1	1	0	1	1	1	1	1	1	1	0	0	0	0	0	0	0			0
2	3	0	0	1	0	0	0	0	0	0	0	0	250	250	250	250	1				0	1	1	1	1	1	1	0	0	0	0	0	0	0	0	0	0	1	1	0
2	3	0	0	1	0	0	0	0	0	0	0	0	.4	5.14	.951	22.6	1				0	0	0	1	0	1	0	0	0	0	0	0	0	0	0	0	0	1	0	0
2	3	0	0	0	0	0	0	0	0	0	0	0	131	250		250	0	1	1	1		1	0			1	1							0				1	1	0
2	3	0	0	1	1	0	0	0	0	0	0	0	.4		19.8	84.3	1				0	0	0	1	0	1	0	0	0	0	0	0	0	0	0	0	0			0
1	1	0	0	0	0	0	0	0	0	1	0	0		250	250	250	1				0			1	1	1	1	0	0	0	0	0	0	0	0	0	0	1	1	0
1	5	0	0	0	0	0	0	0	0	0	0	0	.4	250		250	0	1	1	1	1	0	0			1	1							0				1	1	0
2	1	1	0	0	0	0	0	0	0	1	0	0	.4	7.82	1.98	15.7	1				0	0	0	1	0	1	0	0	0	0	0	0	0	0	0	0	0	1	0	0
2	2	0	0	0	0	0	0	0	0	1	0	0	.4		5.13		1				0	0	0	1	0			0	0	0	0	0	0	0	0	0	0			0
2	3	0	0	1	0	0	0	0	0	0	0	0	.4	24.2	2.53	36.7	1				0	0	0	1	0	1	0	0	0	0	0	0	0	0	0	0	0	1	0	0
2	3	0	0	1	0	0	0	0	0	0	0	0	250	250	250	250	1				0	1	1	1	1	1	1	0	0	0	0	0	0	0	0	0	0	1	1	0
2	1	0	0	0	0	0	0	0	0	1	0	0	.4	120	9.119999999999999	101	1				0	0	0	1	0	1	0	0	0	0	0	0	0	0	0	0	0	1	0	0
1	1	0	0	0	0	0	0	0	0	1	0	0			250		1				0			1	1			0	0	0	0	0	0	0	0	0	0			0
2	1	0	0	0	0	0	0	0	0	1	0	0	.4	28.7	.584	15.4	1				0	0	0	0	0	1	0	0	0	0	0	0	0	0	0	0	0	1	0	0
1	2	0	0	0	0	0	0	0	0	0	0	0	250			250	0	1	1	1		1	1			1	1							0						0
2	3	0	0	0	0	0	0	0	0	0	0	0	250	250		250	0	1	1	1		1	1			1	1							0				1	1	0
1	3	0	0	0	0	0	0	0	0	1	0	0	250	250	250	250	1				0	1	1	1	1	1	1	0	1	1	0	0	0	0	0	0	0	1	1	0
2	3	0	0	0	0	0	0	0	0	0	0	0	.4			7.12	0	1	1	1		0	0			1	0							0						0
1	1	0	0	0	0	0	0	0	0	1	0	0	.4	12.5	.4	28.1	1				0	0	0	0	0	1	0	0	0	0	0	0	0	0	0	0	0	1	0	0
2	3	0	0	1	0	0	0	0	0	1	0	0	.4	38.7	2.85	62.8	1				0	0	0	1	0	1	0	0	0	0	0	0	0	0	0	0	0	1	0	0
1	3	0	0	0	0	0	0	0	0	1	0	0	250	250	250	250	1				0	1	1	1	1	1	1	0	0	0				0	0	0	0	1	1	0
2	3	0	0	0	0	0	0	0	0	1	0	0	.4	82.90000000000001	1.27	104	1				0	0	0	1	0	1	0	0	1	1	0	0	0	0	0	0	0	1	0	0
2	2	0	0	1	0	0	0	1	0	0	0	0	150	250	250	250	1				0	1	0	1	1	1	1	0	0	0	0	0	0	0	0	0	0	1	1	0
2	1	0	0	1	0	0	0	0	0	0	0	0	.4	95.09999999999999	10.7	250	1				0	0	0	1	0	1	1	0	0	0	0	0	0	0	0	0	0	1	0	0
1	3	0	0	0	0	0	0	0	0	1	0	0	250	250	250	250	1				0	1	1	1	1	1	1	0	0	0	0	0	0	0	0	0	0	1	1	0
1	3	0	0	0	0	0	0	0	0	1	0	0	167	250	250	250	1				0	1	0	1	1	1	1	0	0	0	0	0	0	0	0	0	0	1	1	0
1	3	0	0	0	0	0	0	0	0	1	0	0	250	250	250	250	1				0	1	1	1	1	1	1	0	0	0	0	0	0	0	0	0	0	1	1	0
2	1	0	0	0	0	0	0	0	0	0	0	0	250	250		250	0	1	1	1		1	1			1	1							0				1	1	0
1	3	0	0	0	0	0	0	0	0	1	0	0	.4	135	19.7	250	1				0	0	0	1	0	1	1	0	0	0	0	0	0	0	0	0	0	1	0	0
1	1	0	0	0	0	0	0	0	0	1	0	0	.4	7.01	.4	4.71	1				0	0	0	0	0	1	0	0	0	0	0	0	0	0	0	0	0	1	0	0
1	3	0	0	1	0	0	0	0	0	1	0	0	250	250	250	250	1				0	1	1	1	1	1	1	0	0	0	0	0	0	0	0	0	0	1	1	0
2	3	0	0	0	0	0	0	0	0	1	0	0	.4	12.6	1.36	38	1				0	0	0	1	0	1	0	0	0	0	0	0	0	0	0	0	0	1	0	0
2	3	0	0	0	0	0	0	0	0	1	0	0	.4	9.140000000000001	4.44	27.1	1				0	0	0	1	0	1	0	0	0	0	0	0	0	0	0	0	0	1	0	0
1	3	1	0	0	0	0	0	0	0	0	0	0		230			1				0							0	0	0	0	0	0	0	0	0	0	1	0	0
1	2	0	0	0	0	0	0	0	0	0	0	0	250	250		250	0	1	1	1		1	1			1	1							0				1	1	0
2	3	0	0	0	0	0	0	0	0	1	0	0	.4	39.6	3.88	104	1				0	0	0	1	0	1	0	0	0	0	0	0	0	0	0	0	0	1	0	0
1	3	0	0	0	0	0	0	0	0	0	0	0	.4			104	0	1	1	1		0	0			1	0							0						0
2	3	0	0	0	0	0	0	0	0	1	0	0	.4	39.8	1.6	79.8	1				0	0	0	1	0	1	0	0	0	0	0	0	0	0	0	0	0	1	0	0
1	3	0	0	0	0	0	0	0	0	0	0	0	57.7	250		250	0	1	1	1		1	0			1	1							0				1	1	0
1	1	0	0	0	0	0	0	0	0	1	0	0	.4	19.3	.59	12.7	1				0	0	0	0	0	1	0	0	0	0	0	0	0	0	0	0	0	1	0	0
2	1	0	0	0	0	0	0	0	0	1	0	0	.4	48.7	2.48	52.5	1				0	0	0	1	0	1	0	0	0	0	0	0	0	0	0	0	0	1	0	0
1	2	0	0	0	0	0	0	0	0	0	0	0	.4	250		48.9	0	1	1	1		0	0			1	0							0				1	1	0
1	3	0	0	0	0	0	0	0	0	1	0	0	250	250	250	250	1				0	1	1	1	1	1	1	0	0	0	0	0	0	0	0	0	0	1	1	0
2	1	0	0	0	0	0	0	1	0	0	0	0	250	250	250		1				0	1	1	1	1			0	0	0	0	0	0	0	0	0	0	1	1	0
1	3	0	0	0	0	0	0	0	0	1	0	0	250	250	250	250	1				0	1	1	1	1	1	1	0	0	0	0	0	0	0	0	0	0	1	1	0
2	3	0	0	0	0	0	0	0	0	1	0	0	.4	53.2	.526	103	1				0	0	0	0	0	1	0	0	0	0	0	0	0	0	0	0	0	1	0	0
1	3	0	0	0	0	0	0	0	0	1	0	0	250	250	250	250	1				0	1	1	1	1	1	1	0	0	0	0	0	0	0	0	0	0	1	1	0
2	1	0	0	0	0	0	0	0	0	1	0	0	.4	29.3	5.05	67.09999999999999	1				0	0	0	1	0	1	0	0	0	0	0	0	0	0	0	0	0	1	0	0
2	1	0	0	0	0	0	0	0	0	1	0	0	.4	14.6	.4	11.6	1				0	0	0	0	0	1	0	0	1	1	0	0	0	0	0	0	0	1	0	0
1	3	0	0	0	0	0	0	0	0	1	0	0	250	250	250	250	1				0	1	1	1	1	1	1	0	1	1	0	0	0	0	0	0	0	1	1	0
2	3	0	0	0	0	0	0	0	0	0	0	0	244	250		250	0	1	1	1	1	1	0			1	1							0				1	1	0
1	3	0	0	0	0	0	0	0	0	1	0	0	86.8	250	250	250	1				0	1	0	1	1	1	1	1	1	1	0	0	0	0	0	0	0	1	1	0
1	3	0	0	0	0	0	0	0	0	1	0	0	182	200	250	250	1				0	1	0	1	1	1	1	0	0	0	0	0	0	0	0	0	0	1	0	0
2	3	0	0	0	0	0	0	0	0	0	0	0	193	250		250	0	1	1	1		1	0			1	1							0				1	1	0
2	3	0	0	0	0	0	0	0	0	1	0	0	250	184	250	250	1				0	1	1	1	1	1	1	0	0	0	0	0	0	0	0	0	0	1	0	0
2	3	0	0	0	0	0	0	1	0	1	0	0	.4	39.2	.763	73.7	1				0	0	0	0	0	1	0	0	0	0	0	0	0	0	0	0	0	1	0	0
2	3	0	1	0	0	0	0	0	0	1	0	0	.4	27.9	6.15	65	1				0	0	0	1	0	1	0	0	0	0				0	0	0	0	1	0	0
1	1	1	0	0	0	0	0	0	0	1	0	0	.4	22.9	1.1	49.7	1				0	0	0	1	0	1	0	0	0	0	0	0	0	0	0	0	0	1	0	0
1	3	1	0	0	0	0	0	0	0	0	0	0	113	250	250	250	1				0	1	0	1	1	1	1	0	0	0	0	0	0	0	0	0	0	1	1	0
2	3	0	0	0	0	0	0	0	0	1	0	0	250	250	250	250	1				0	1	1	1	1	1	1	0	0	0	0	0	0	0	0	0	0	1	1	0
1	3	0	0	0	0	0	0	0	0	1	0	0	136		250	250	1				0	1	0	1	1	1	1	0	0	0	0	0	0	0	0	0	0			0
2	1	0	0	0	0	0	0	0	0	1	0	0	38.4	250	250	250	1				0	1	0	1	1	1	1	0	0	0	0	0	0	0	0	0	0	1	1	0
1	1	0	0	1	0	0	0	0	0	0	0	0	.4	250	8.59	139	1				0	0	0	1	0	1	0	0	0	0	0	0	0	0	0	0	0	1	1	0
2	1	0	0	0	0	0	0	0	0	1	0	0	250	250	250	250	1				0	1	1	1	1	1	1	0	0	0	0	0	0	0	0	0	0	1	1	0
1	3	0	0	0	0	0	0	0	0	0	0	0	250	250		250	0	1	1	1		1	1			1	1							0				1	1	0
2	2	0	0	1	0	0	0	0	0	0	0	0	.4	250	1.44		1				0	0	0	1	0			1	1	1	0	0	0	0	0	0	0	1	1	0
2	1	0	0	0	0	0	0	0	0	1	0	0	38.1	250	250	250	1				0	1	0	1	1	1	1	0	0	0	0	0	0	0	0	0	0	1	1	0
2	3	0	0	0	0	0	0	0	0	1	0	0	.4	8.880000000000001	1.61		1				0	0	0	1	0			0	0	0	0	0	0	0	0	0	0	1	0	0
1	3	0	0	1	0	0	0	0	0	1	0	0	82.5	202	213	250	1				0	1	0	1	0	1	1	0	0	0	0	0	0	0	0	0	0	1	0	0
2	3	0	0	1	0	0	0	0	0	0	0	0	.4	28	2.63	32.2	1				0	0	0	1	0	1	0	0	0	0	0	0	0	0	0	0	0	1	0	0
1	3	1	0	1	0	0	0	0	0	1	0	0	.4	21.5	.4	12.1	1				0	0	0	0	0	1	0	0	0	0	0	0	0	0	0	0	0	1	0	0
1	4	1	0	0	0	0	0	0	0	0	0	0	250	250	250	250	1				0	1	1	1	1	1	1	0	0	0	0	0		0	0	0	0	1	1	0
2	3	0	1	1	0	0	0	0	0	0	0	0	.4	46.8	11.4	180	1				0	0	0	1	0	1	0	1	1	1	0	0	0	0	0	0	0	1	0	0
1	3	0	0	0	0	0	0	0	0	1	0	0	116	247	250	250	1				0	1	0	1	1	1	1	0	0	0	0	0	0	0	0	0	0	1	0	0
2	5	0	0	0	0	0	0	0	0	1	0	0	250		250	250	1				0	1	1	1	1	1	1	0	0	0	0	0	0	0	0	0	0			0
2	3	0	0	1	0	0	0	0	0	1	0	0	127	178	250	245	1				0	1	0	1	1	1	0	0	0	0	0	0	0	0	0	0	0	1	0	0
2	3	0	0	0	0	0	0	0	0	1	0	0	.4	8.85	.4	7.68	1				0	0	0	0	0	1	0	0	0	0	0	0	0	0	0	0	0	1	0	0
1	3	0	0	0	0	0	0	0	0	1	0	0	250	250	250	250	1				0	1	1	1	1	1	1	0	0	0	0	0	0	0	0	0	0	1	1	0
2	3	0	0	0	0	0	0	0	0	1	0	0	113	74.2	250	148	1				0	1	0	1	1	1	0	0	0	0	0	0	0	0	0	0	0	1	0	0
1	1	0	0	0	0	0	0	0	0	0	0	0	185	250		250	0	1	1	1	0	1	0			1	1							0				1	1	0
1	1	0	0	0	0	0	0	0	0	1	0	0	.4	4.32	.4	35.6	1				0	0	0	0	0	1	0	0	0	0	0	0	0	0	0	0	0	1	0	0
1	3	0	0	0	0	0	0	0	0	1	0	0	.4	13.4	4.93	77.3	1				0	0	0	1	0	1	0	0	0	0	0	0	0	0	0	0	0	1	0	0
2	1	0	0	0	0	0	0	0	0	1	0	0	.4	65.7	23	250	1				0	0	0	1	0	1	1	0	0	0	0	0	0	0	0	0	0	1	0	0
1	3	0	0	0	0	0	0	0	0	1	0	0	.4	9.25	.974		1				0	0	0	1	0			0	0	0	0	0	0	0	0	0	0	1	0	0
2	1	0	0	0	0	0	0	1	0	1	0	0	.4	14.9	3.23	24.3	1				0	0	0	1	0	1	0	0	0	0	0	0	0	0	0	0	0	1	0	0
2	3	0	1	0	0	0	0	0	0	0	0	0	.4	110	7.22	250	1				0	0	0	1	0	1	1	0	0	0	0	0	0	0	0	0	0	1	0	0
1	3	0	0	0	0	0	0	0	0	0	0	0	24			250	0	1	1	1		1	0			1	1							0						0
2	3	1	0	1	0	0	0	0	0	1	0	0		250		250	1				0					1	1	0	0	0	0	0	0	0	0	0	0	1	1	0
2	3	0	0	0	0	0	0	0	0	1	0	0	79.59999999999999	59.5	250	250	1				0	1	0	1	1	1	1	0	0	0	0	0	0	0	0	0	0	1	0	0
1	1	0	0	0	0	0	0	0	0	1	0	0		37.6	1.68	23.6	1				0			1	0	1	0	0	0	0	0	0	0	0	0	0	0	1	0	0
1	3	1	0	0	0	0	0	0	0	1	0	0	.4	12.7	3.17	17.2	1				1	0	0	1	0	1	0	1	1	1	0	0	0	0	0	0	0	1	0	0
2	2	0	0	0	0	0	0	0	0	1	0	0	201	177	250	250	1				0	1	0	1	1	1	1	0	0	0	0	0	0	0	0	0	0	1	0	0
1	3	0	0	0	0	0	0	0	0	1	0	0	.4		.4	46.9	1				0	0	0	0	0	1	0	0	0	0	0	0	0	0	0	0	0			0
1	3	1	0	0	0	0	0	0	0	1	0	0	.774		47.8	112	1				0	0	0	1	0	1	0	0	0	0	0	0	0	0	0	0	0			0
1	2	0	0	0	0	0	0	1	0	1	0	0		8.529999999999999	.471	27.2	1				0			0	0	1	0	0	0	0	0	0	0	0	0	0	0	1	0	0
2	2	0	0	1	0	0	0	0	0	1	0	0		106	250	157	1				0			1	1	1	0	0	0	0	0	0	0	0	0	0	0	1	0	0
1	3	0	0	0	0	0	0	0	0	1	0	0	.4	24.8	4.92	31.5	1				0	0	0	1	0	1	0	0	0	0	0	0	0	0	0	0	0	1	0	0
2	2	0	0	1	0	0	0	0	0	0	0	0	.4	13.7	1.11	26.8	1				0	0	0	1	0	1	0	0	0	0	0	0	0	0	0	0	0	1	0	0
1	3	0	0	0	0	0	0	0	0	0	0	0	108	250			0	0	1	0		1	0								0	0		0	0	0		1	1	0
1	3	0	0	0	0	0	0	0	0	0	0	0	54.4	250		250	0	1	1	1		1	0			1	1							0				1	1	0
1	3	0	0	1	0	0	0	0	0	1	0	0	250	250	250	250	1				0	1	1	1	1	1	1	0	0	0	0	0	0	0	0	0	0	1	1	0
2	1	0	0	1	0	0	0	0	0	1	0	0	.4	24.7	.738	87.59999999999999	1				0	0	0	0	0	1	0	0	0	0	0	0	0	0	0	0	0	1	0	0
1	3	0	0	1	0	0	0	0	0	0	0	0	.4	27.8	2.59	122	1				0	0	0	1	0	1	0	0	0	0	0	0	0	0	0	0	0	1	0	0
2	3	0	0	1	0	0	0	0	0	1	0	0	.4	27.5	4.4	133	1				0	0	0	1	0	1	0	0	0	0	0	0	0	0	0	0	0	1	0	0
2	3	0	0	0	0	0	0	0	0	1	0	0	.4	143	8.76	177	1				0	0	0	1	0	1	0	0	0	0	0	0	0	0	0	0	0	1	0	0
1	3	0	0	0	0	0	0	0	0	1	0	0	82.8	213	250	250	1				0	1	0	1	1	1	1	0	0	0	0	0	0	0	0	0	0	1	0	0
1	3	0	0	0	0	0	0	0	0	1	0	0	250	250	250	250	1				0	1	1	1	1	1	1	0	0	1	0	0	0	0	0	0	0	1	1	0
1	3	0	0	1	0	0	0	0	0	1	0	0	.4	36.1	5.61	81.59999999999999	1				0	0	0	1	0	1	0	0	0	0	0	0	0	0	0	0	0	1	0	0
1	1	0	0	0	0	0	0	0	0	1	0	0	106	250	250	250	1				0	1	0	1	1	1	1	0	0	0	0	0	0	0	0	0	0	1	1	0
1	3	0	1	0	0	0	0	0	0	0	0	0	161		250	250	1				0	1	0	1	1	1	1	0	0	0	0	0	0	0	0	0	0			0
1	3	0	0	0	0	0	0	1	0	0	0	0	250	250	250	250	1				0	1	1	1	1	1	1	0	0	0	0	0	0	0	0	0	0	1	1	0
1	3	0	0	0	0	0	0	0	0	1	0	0	98.90000000000001	250	250	250	1				0	1	0	1	1	1	1	0	0	0	0	0	0	0	0	0	0	1	1	0
2	1	0	0	1	0	0	0	0	0	0	0	0	32.6	206	250	250	1				0	1	0	1	1	1	1	0	0	0	0	0	0	0	0	0	0	1	0	0
1	3	0	0	0	0	0	0	0	0	0	0	0	.4	250		7.28	0	1	1	1		0	0			1	0							0				1	1	0
1	1	1	0	1	0	0	0	0	0	0	0	0	250	250	250	250	1				0	1	1	1	1	1	1	0	0	0	0	0	0	0	0	0	0	1	1	0
1	3	0	0	1	0	0	0	0	0	0	0	0	.4	20.2	2.69	55.5	1				0	0	0	1	0	1	0	0	0	0	0	0	0	0	0	0	0	1	0	0
1	3	0	0	0	0	0	0	0	0	1	0	0	56.4	250	250	250	1				0	1	0	1	1	1	1	0	0	0	0	0	0	0	0	0	0	1	1	0
2	1	0	0	0	0	0	0	0	0	1	0	0	250	130	250	250	1				0	1	1	1	1	1	1	0	0	0	0	0	0	0	0	0	0	1	0	0
2	2	0	0	0	0	0	0	1	0	1	0	0	59.3	35.6	99.7	71	1				1	1	0	1	0	1	0	1	1	1	0	0	0	0	0	0	0	1	0	0
1	3	0	0	0	0	0	0	0	0	1	0	0	250	250	250		1				0	1	1	1	1			0	0	0	0	0	0	0	0	0	0	1	1	0
1	3	0	0	0	0	0	0	0	0	1	0	0	250	250	250	250	1				0	1	1	1	1	1	1	0	0	0	0	0	0	0	0	0	0	1	1	0
1	2	0	1	0	0	0	0	0	0	0	0	0	.4	70.59999999999999	7.69	66.2	1				0	0	0	1	0	1	0	0	0	0	0	0	0	0	0	0	0	1	0	0
1	9	0	0	1	0	0	0	0	0	0	0	0	.4	250	9.57	127	1				0	0	0	1	0	1	0	0	0	0	0	0	0	0	0	0	0	1	1	0
1	3	1	0	0	0	0	0	0	0	1	0	0	.4	250	3.39	98.40000000000001	1				0	0	0	1	0	1	0	1	1	1	0	0	0	0	0	0	0	1	1	0
1	3	0	0	1	0	0	0	0	0	1	0	0	.4		.548	250	1				0	0	0	0	0	1	1	0	0	0	0	0	0	0	0	0	0			0
2	1	0	0	0	0	0	0	0	0	1	0	0	.4	6.19	.422	15	1				0	0	0	0	0	1	0	0	0	0	0	0	0	0	0	0	0	1	0	0
2	1	1	0	0	0	0	0	0	0	1	0	0	.4	195	2.06	250	1				0	0	0	1	0	1	1	0	0	0	0	0	0	0	0	0	0	1	0	0
1	3	1	0	0	0	0	0	0	0	1	0	0	250	250	250	250	1				0	1	1	1	1	1	1	0	0	0	0	0	0	0	0	0	0	1	1	0
1	3	0	0	1	0	0	0	0	0	0	0	0	135	223	250	250	1				0	1	0	1	1	1	1	0	0	0	0	0	0	0	0	0	0	1	0	0
2	3	0	0	0	0	0	0	0	0	1	0	0	250	250	250	250	1				0	1	1	1	1	1	1	0	0	0	0	0	0	0	0	0	0	1	1	0
1	3	0	0	1	1	0	0	0	0	0	0	0	.4	52.7	9.84	143	1				0	0	0	1	0	1	0	0	0	0	0	0	0	0	0	0	0	1	0	0
[truncated: 4,227 more rows]
